# Supplementary material for: Idebenone Mitigates Traumatic-Brain-Injury-Triggered Gene Expression Changes to Ephrin-A and Dopamine Signaling Pathways While Increasing Microglial Genes
Source: Cells. 2025 Jun 1;14(11):824. doi: 10.3390/cells14110824 (PMC12154110; doi:10.3390/cells14110824)
Supplement: Supplementary file 1 [file cells-14-00824-s001.zip]

Archive with 5 entries (5 files):
- Supplemental Figure S1.jpg
- Supplemental Table S1.xlsx
- Supplemental Table S2.xlsx
- Supplemental Table S3.pdf
- Supplemental Table S4.pdf
