# Supplementary material for: Idebenone Mitigates Traumatic-Brain-Injury-Triggered Gene Expression Changes to Ephrin-A and Dopamine Signaling Pathways While Increasing Microglial Genes
Source: Cells. 2025 Jun 1;14(11):824. doi: 10.3390/cells14110824 (PMC12154110; doi:10.3390/cells14110824)
Supplement: Supplementary file 1 [file cells-14-00824-s001.zip › Supplemental Table S1.xlsx]

## Sheet: Sheet1
Cytokines	Neuronal Cytoskeleton	Activated Microglia	Angiogenesis	Disease Association	Matrix Remodeling	Oxidative Stress	Apoptosis	Growth Factor Signaling	Tissue Integrity
CCL12	NES	MMP12	CCL12	CCL12	MMP12	HMOX1	CSF2RB	LIF	TNC
LIF	GFAP	CXCL10	LIF	LIF	MMP19	CCL5	TNF	CD14	CD4
CSF2RB	MSN	CD44	CXCL10	CD44	MMP9	TNF	TNFRSF10B	TNF	ICAM1
CXCL10	DES	LOX	HMOX1	CD14	MMP14	HSPB1	CDKN1A	HSPB1	ITGA7
CCR2	PFN1	CCR2	CCR2	HMOX1		IL1B	TNFRSF1A	IL1B	EFNA1
CCL5		CCL5	MMP19	CCR2		CYBB	TLR4	FGF2	CD34
TNF		TNF	CCL5	CCL5		CDK2	FAS	TNFRSF1A	PECAM1
TNFRSF10B		IL1B	HSPB1	TNF		FAS	CASP8	MYC	EPHA2
IL1B		NLRP3	IL1B	TNFRSF10B		IL1R1	JUN	STAT3	ITGAM
OSMR		C3	C3	HSPB1		FN1	LMNA	FAS	NEGR1
TNFRSF12A		CXCL16	TNFRSF12A	IL1B		JUN	APAF1	IL1R1	ISLR2
CXCL16		CYBB	ANGPT2	NLRP3		PLA2G4A	ITPR1	RET	LRRC4
TNFRSF1A		ITGA5	FGF2	TNC		NOS3	TRP53	JUN	AQP4
IL13RA1		TLR2	ITGA5	OSMR		NFE2L2	RELA	TGFB1	ICAM2
CXCR4		P2RY12	FN1	GFAP		NCF1	DDIT3	EFNA1	EFNA5
IL4RA		CXCR4	JUN	C3		IPCEF1	CASP6	PLA2G4A	SLC2A1
LTBR		MARCO	EFNA1	TNFRSF12A		MMP14	BCL2	EPHA2	NRXN1
FAS		CCR5	COL4A1	ANGPT2		LRRK2	BID	RRAS
TNFRSF1B		IL1R1	CD34	MMP9		ATP7A	NFKBIA	PLCB1
CCR5		FN1	COL4A2	CXCL16		TRP53		MAPKAPK2
IL1R1		PSMB8	NOS3	SLC11A1		RELA		CACNB4
TGFB1		CASP8	EPHA2	CDKN1A		DDIT3		FGF14
IL6RA		CD68	MMRN2	TNFRSF1A		BCL2		STAT1
CSF1		TGFB1	FLT4	CYBB		APOE		PRKCB
FLT4		CD9	STAB1	CD4				EFNA5
CX3CL1		IL6RA	RRAS	MSN				TRP53
TGFBR2		FCRLS	MMP14	ITGA5				PLXNC1
		GUSB	ENG	MYC				RELA
		CSF1	CX3CL1	TSPO				DDIT3
		ADRA2A	STAT1	IL13RA1				RTN4
		LMNA	C1QA	TLR2				TGFBR2
		MMP14	PRKCB	CDK2				BCL2
		IRF8	EMCN	CXCR4				PRKCA
		STAT1	C1QB	IL4RA				FGF12
		C1QA	TGFBR2	TLR4				NOTCH1
		C1QB	CHRNA7	STAT3				CAMK2G
		SLC2A1	PRKCA	LTBR				PPP3CA
		PLXNC1	NRXN1	FAS				PLCB3
		CD33	NOTCH1	TNFRSF1B				PTPRR
		ADCY8	C1QC	CCR5
		BCL2		IL1R1
		C1QC		FN1
		AP3M2		PSMB8
		APOE		CASP8
				CD68
				JUN
				MYD88
				CALB1
				EFNA1
				CD9
				PLA2G4A
				COL4A1
				COL4A2
				CP
				TRF
				PECAM1
				EPHA2
				ITGAM
				STAB1
				ADRA2A
				LMNA
				MMP14
				APAF1
				PLCB1
				ITPR1
				IRF8
				LRRK2
				C1QA
				ICAM2
				RIMS1
				C1QB
				TRP53
				SLC2A1
				CAST
				CD33
				RELA
				DDIT3
				GRIA2
				RTN4
				BCL2
				NOTCH1
				CAMK2G
				PPP3CA
				C1QC
				PLCB3
				BID
				NFKBIA
				AP3M2
				PTPRR
				APOE
				SLC1A2
