# Supplementary material for: Idebenone Mitigates Traumatic-Brain-Injury-Triggered Gene Expression Changes to Ephrin-A and Dopamine Signaling Pathways While Increasing Microglial Genes
Source: Cells. 2025 Jun 1;14(11):824. doi: 10.3390/cells14110824 (PMC12154110; doi:10.3390/cells14110824)
Supplement: Supplementary file 1 [file cells-14-00824-s001.zip › Supplemental Table S2.xlsx]

## Sheet: Table S1-Normalized mRNA counts
Name	Gene ID	Alias	Description	sham+veh #1	sham+veh #2	sham+ideb #3	sham+ideb #4	sham+ideb #5	TBI+veh #1	TBI+veh #2	TBI+veh #3	TBI+ideb #1	TBI+ideb #2	TBI+ideb #3		File Names
3110043O21Rik	73205	AI840585|3110043O21Rik	RIKEN cDNA 3110043O21 gene	558.762	615.383	652.58	560.189	612.111	638.857	658.683	582.793	593.634	563.452	675.565		sham+veh #1:	20210722_1607C0383-209545371122_MS100191045_01.RCC
Abat	268860	9630038C02Rik|AI255750|ENSMUSG00000051226|Gabaat|Gabat|Gm9851|I54|Laibat|X61497	4-aminobutyrate aminotransferase	3896.87	3599.55	4164.13	3203.87	3805.58	3189.47	2565.28	2442.26	3278.23	3528.65	2458.73		sham+veh #2:	20210722_1607C0383-209545371122_MS100191047_03.RCC
Abl1	11350	AI325092|Abl|E430008G22Rik|c-Abl	c-abl oncogene 1, non-receptor tyrosine kinase	369.807	442.665	343.518	357.676	393.181	363.031	321.205	409.094	375.899	425.265	327.893		sham+ideb #3:	20210722_1607C0383-209545371122_MS100191048_04.RCC
Acaa1a	113868	Acaa|Acaa1|D9Ertd25e|PTL	acetyl-Coenzyme A acyltransferase 1A	516.47	515.869	539.508	510.82	535.039	578.194	563.605	575.2	629.582	658.82	490.279		sham+ideb #4:	20210722_1607C0383-209545371122_MS100191049_05.RCC
Ache	11423	-	acetylcholinesterase	421.094	364.883	370.441	295.208	383.127	621.797	456.538	453.705	579.253	617.952	442.395		sham+ideb #5:	20210722_1607C0383-209545371122_MS100191050_06.RCC
Acin1	56215	2610036I19Rik|2610510L13Rik|Acinus|Acn|C79325|acinusL|acinusS|mKIAA0670	apoptotic chromatin condensation inducer 1	1568.32	1607.05	1594.84	1566.69	1612.97	1633.22	1540.09	2011.28	1734.74	1767.26	1837.21		TBI+veh #1:	20210722_1607C0383-209545371122_MS100191052_08.RCC
Actn1	109711	3110023F10Rik|Actn1a	actinin, alpha 1	1518.78	1610.51	1813.42	1604.05	1830.73	2048.28	2556.76	1996.14	2659.06	2311.16	2157.88		TBI+veh #2:	20210722_1607C0383-209545371122_MS100191051_07.RCC
Acvrl1	11482	AI115505|AI427544|Acvrlk1|Alk1	activin A receptor, type II-like 1	105.274	90.363	128.146	57.4295	87.1253	104.265	107.068	137.63	187.949	133.321	154.058		TBI+veh #3:	20210722_1607C0383-209545371122_MS100191053_09.RCC
Adam10	11487	1700031C13Rik|MADM|kuz|kuzbanian	a disintegrin and metallopeptidase domain 10	1698.8	1632.2	1879.07	1627.23	1742.45	1888.07	1666.03	1756.03	1796.28	1725.38	1822.62		TBI+ideb #1:	20210722_1607C0383-209545371122_MS100191054_10.RCC
Adcy5	224129	AW121902|Ac5	adenylate cyclase 5	370.708	307.691	427.515	196.469	402.117	196.207	110.494	133.833	348.168	289.998	128.035		TBI+ideb #2:	20210722_1607C0383-209545371122_MS100191056_12.RCC
Adcy8	11514	AC8|AW060868	adenylate cyclase 8	671.233	678.295	566.428	692.178	745.033	481.513	418.85	377.771	257.79	477.816	365.366		TBI+ideb #3:	20210722_1607C0383-209545371122_MS100191055_11.RCC
Adcy9	11515	ACtp10|AW125421|D16Wsu65e|mKIAA0520	adenylate cyclase 9	1638.55	1808.4	2060.1	1778.32	1773.77	1446.45	1158.06	2014.21	1749.1	1402.32	2147.44
Adcyap1	11516	PACAP	adenylate cyclase activating polypeptide 1	71.0824	78.9244	63.5346	90.6786	62.5514	49.2889	100.216	63.5945	76.0017	70.0668	62.4556
Adora1	11539	A1-AR|A1AR|A1R|AA1R|AI848715|BB176431|Ri	adenosine A1 receptor	934.869	1028.34	982.096	1088.1	962.845	1142.2	1401.35	1137.14	1484.13	1165.8	1270.96
Adora2a	11540	A2AAR|A2aR|AA2AR	adenosine A2a receptor	842.189	497.568	1089.76	191.432	953.91	210.425	48.823	50.306	604.932	510.905	43.719
Adra2a	11551	AW122659|Adra-2|Adra-2a|alpha(2A)AR|alpha2-C10|alpha2A|alpha2A-AR	adrenergic receptor, alpha 2a	450.786	329.424	376.901	421.15	462.436	262.558	200.432	159.461	158.165	217.012	128.035
Adrb2	11555	Adrb-2|Badm|Gpcr7	adrenergic receptor, beta 2	48.5877	56.048	66.7655	62.4673	73.7213	46.4453	71.0932	56.0014	86.272	50.6037	71.8243
Ager	11596	RAGE	advanced glycosylation end product-specific receptor	17.9954	21.7329	18.3066	22.1657	23.4569	22.7487	18.844	23.7293	41.0819	21.4092	20.8186
AI464131	329828	AA408153|AI604836|Gm762|Kiaa1161|NET37	expressed sequence AI464131	553.362	535.313	563.199	531.981	560.729	177.25	115.634	174.648	154.057	228.69	165.508
Aif1	11629	AI607846|AIF-1|D17H6S50E|G1|Iba1	allograft inflammatory factor 1	21.5946	11.4384	17.2298	16.1206	17.8719	15.1658	11.9917	11.3901	16.4327	15.5704	19.7777
Akt1	11651	Akt|PKB|PKB/Akt|PKBalpha|Rac	thymoma viral proto-oncogene 1	2279.97	2417	2500.5	2325.46	2341.15	2422.7	2223.63	2491.5	2457.71	2395.81	2639.78
Akt1s1	67605	1110012J22Rik|AI227026|Lobe|Lobel|PRAS40	AKT1 substrate 1 (proline-rich)	855.687	960.818	953.025	912.828	931.57	952.602	990.168	1039.37	1090.75	959.527	1075.28
Akt2	11652	2410016A19Rik|AW554154|PKB|PKBbeta	thymoma viral proto-oncogene 2	504.773	653.132	682.729	605.528	548.444	430.33	453.111	588.488	580.282	536.205	564.183
Akt3	23797	AI851531|D930002M15Rik|Nmf350	thymoma viral proto-oncogene 3	3941.97	3970.21	4082.39	4011.98	4142.83	2901.33	2513.18	2850.3	2787.39	2759.9	3003.02
Aldh1l1	107747	1810048F20Rik|FDH|Fthfd|Neut2	aldehyde dehydrogenase 1 family, member L1	941.162	1006.58	1049.95	1042.77	877.953	1299.55	1290.84	1457.92	1776.84	1401.35	1342.77
Amigo1	229715	Amigo|ali2	adhesion molecule with Ig like domain 1	1537.74	1743.17	1552.85	1707.77	1620.81	1336.46	1273.69	1499.74	1488.15	1413.05	1600.94
Amph	218038	-	amphiphysin	2828.07	2964.76	2940.81	3191.9	3113.02	3098.6	3439.06	3331.6	3808.22	3545.07	4138.81
Ang	11727	AI385586|Ang1|Rnase5|Rnase5a	angiogenin, ribonuclease, RNase A family, 5	33.2917	35.459	33.3827	36.2714	35.7438	33.1751	20.557	21.8311	36.9738	29.1944	33.3097
Angpt2	11601	Agpt2|Ang-2|Ang2	angiopoietin 2	28.7929	24.0206	22.6141	25.1884	29.0418	120.378	104.499	92.07	112.975	132.349	77.029
Ap1s1	11769	AP19	adaptor protein complex AP-1, sigma 1	3330.91	3229.06	3245.67	3342.94	3677.22	3179.98	3099.89	3026.01	3929.42	3389.37	3321.69
Ap2a2	11772	2410074K14Rik|AF006990|AW146353|Adtab|C78001|L25	adaptor-related protein complex 2, alpha 2 subunit	2830.62	2630.83	2795.52	2866.35	3026.01	3951.54	4119.06	3374.36	3889.31	3470.19	3582.87
Ap2b1	71770	1300012O03Rik|AI788979	adaptor-related protein complex 2, beta 1 subunit	2730.78	2713.24	2741.6	2921.92	3014.7	2951.64	3288.24	2849.51	3070.8	3022.65	3173.81
Ap3m2	64933	5830445E16Rik|AP-3B	adaptor-related protein complex 3, mu 2 subunit	2432.12	2729.27	2815.94	2799.01	2800.37	1767.75	1577.8	2105.29	1734.74	1795.41	2214.09
Ap3s1	11777	-	adaptor-related protein complex 3, sigma 1 subunit	3624.33	3700.23	3543.85	3965.54	3777.72	3351.75	3195.66	2799.98	3022.65	2975.88	2893.7
Ap4s1	11782	AI314282	adaptor-related protein complex AP-4, sigma 1	2907.98	2964.76	2996.99	2837.29	2712.11	2155.49	2111.42	2355.8	2296.47	2239.25	2355.63
Apaf1	11783	6230400I06Rik|Apaf-1|Apaf1l|fog|mKIAA0413	apoptotic peptidase activating factor 1	156.561	130.397	178.759	170.273	237.92	437.913	280.946	244.887	234.166	292.917	308.116
Apc	11789	AI047805|AU020952|AW124434|CC1|Min|mAPC	adenomatosis polyposis coli	7134.52	6879.08	7331.03	7255.2	7114.27	5930.75	5785	5955.88	6078.08	5674.59	6115.27
Apoe	11816	AI255918|Apo-E	apolipoprotein E	12808.4	12125.9	12518.7	11698.2	12719	9167.42	7984.58	7588.51	7962.47	10189.5	6653.51
App	11820	Abeta|Abpp|Adap|Ag|Cvap|E030013M08Rik|betaApp	amyloid beta (A4) precursor protein	37032.4	39022	41075.8	37627.5	39380.7	31665	28940.5	29393.3	31799.1	32704.5	31869.7
Aqp4	11829	WCH4	aquaporin 4	1436.06	1286.82	1279.35	1293.71	1409.63	2877.7	2327.23	1680.06	2036.67	2413.48	1323
Arc	11838	Arc3.1|C86064|arg3.1|mArc	activity regulated cytoskeletal-associated protein	1272.28	2979.59	2568.3	2837.29	1937.93	943.122	1839.89	914.05	2610.84	1097.72	1378.23
Arhgap44	216831	6330543G20|AI840762|AU040829|AW493732|Rich2	Rho GTPase activating protein 44	2310.68	2315.17	2194.69	2465.39	2329.98	2175.3	1657.39	1626.89	1659.69	1897.65	1708.13
Arhgef10	234094	6430549H08Rik|mKIAA0294	Rho guanine nucleotide exchange factor (GEF) 10	322.119	299.684	300.444	213.597	338.448	244.547	167.883	239.191	272.167	356.172	177.998
Arrb2	216869	AI326910|AW122872	arrestin, beta 2	747.713	789.245	781.802	821.143	857.849	949.754	936.205	1046.02	891.475	1005.26	1032.62
Arsa	11883	AS-A|ASA|AW212749|As-2|As2|TISP73	arylsulfatase A	820.597	743.495	733.341	718.373	783.012	903.312	715.213	768.83	710.716	851.504	741.144
Atcay	16467	3322401A10Rik|BB077577|BNIP-H|CLAC|hes|ji	ataxia, cerebellar, Cayman type homolog (human)	3290.52	4044.65	3798.2	4126.78	3667.04	2414.15	2254.36	2726.06	2507.09	2228.57	2924.96
Atf4	11911	Atf-4|C/ATF|CREB2|TAXREB67	activating transcription factor 4	3509.14	4020.61	3713.08	4139.96	3735.28	3961.14	4351.21	4197.17	4310.38	4096.85	4340.66
Atf6	226641	9130025P16Rik|9630036G24|AA789574|Atf6alpha|ESTM49	activating transcription factor 6	1039.23	1227.32	1240.58	1034.77	1093.55	953.547	1101.54	1340.26	1218.09	1036.42	1374.03
Atg5	11793	2010107M05Rik|3110067M24Rik|AW319544|Apg5l|Atg5l|C88337|Paddy	autophagy related 5	1072.53	974.548	1019.79	991.418	1010.88	908.996	850.549	800.152	790.828	884.593	838.99
Atm	11920	AI256621|C030026E19Rik	ataxia telangiectasia mutated	259.135	236.775	284.292	231.733	246.855	257.818	192.722	249.632	225.95	229.664	252.947
Atp13a2	74772	1110012E06Rik|AA589443	ATPase type 13A2	574.057	616.527	673.036	622.66	632.219	547.862	518.209	662.525	618.281	604.325	673.479
Atp2b3	320707	6430519O13Rik|Pmca3	ATPase, Ca++ transporting, plasma membrane 3	921.372	1039.73	1031.62	1022.65	1032.12	1087.2	1045.81	872.288	970.558	1080.21	1050.31
Atp6v0c	11984	Atp6c|Atp6c2|Atp6l|Atpl|Atpl-rs1|PL16|VATL|Vma3	ATPase, H+ transporting, lysosomal V0 subunit C	31922.8	32140.4	31352.7	32670.5	31537.9	34240.1	32654.6	31317.9	33523.8	30739.4	34034.3
Atp6v0d1	11972	AI267038|Ac39|Atp6d|P39|VATX|Vma6	ATPase, H+ transporting, lysosomal V0 subunit D1	6819.26	6944.23	7126.61	7339.67	7161.27	6177.04	5613.95	5317.38	6116.96	5633.44	5424.22
Atp6v0e	11974	Atp6k|Atp6v0e1|M9.2	ATPase, H+ transporting, lysosomal V0 subunit E	272.632	228.768	230.448	202.514	205.526	305.21	347.758	272.413	317.359	425.265	287.297
Atp6v0e2	76252	0610006O14Rik|NM9.2	ATPase, H+ transporting, lysosomal V0 subunit E2	9058.77	8882.81	9208.18	9291.53	9068.83	7873.01	6873.84	8195.41	8234.7	7490.26	8841.65
Atp6v1a	11964	AI647066|Atp6a1|Atp6a2|Atp6v1a1|VA68|VPP2	ATPase, H+ transporting, lysosomal V1 subunit A	8242.69	8627.94	8630.93	9055.01	8685.54	8855.14	8668.1	8081.46	9177.59	8002.31	9105.99
Atp6v1d	73834	1110004P10Rik|Atp6m|VATD|Vma8	ATPase, H+ transporting, lysosomal V1 subunit D	7720.08	8199.95	8367.03	7946.48	7875.74	6942.31	6547.37	6896.75	7192.61	6643.83	7589.56
Atp6v1e1	11973	2410029D23Rik|Atp6e|Atp6e2|Atp6v1e|D6Ertd385e|E2|P31|Vma4	ATPase, H+ transporting, lysosomal V1 subunit E1	12173.9	12900.1	13165.7	12757.9	12354.1	12024.6	11750.2	10980.1	13360.6	11520.4	11622.2
Atp6v1g2	66237	1500002D01Rik|Atp6g2|NG38|VAG2	ATPase, H+ transporting, lysosomal V1 subunit G2	9031.19	9891.68	9518.38	9915.02	9293.46	8165.92	7579.57	8623.15	8705.43	7635.46	9368.48
Atp6v1h	108664	0710001F19Rik|AU022349|CGI-11|SFD|SFDalpha|SFDbeta|VMA13	ATPase, H+ transporting, lysosomal V1 subunit H	9132.54	9034.94	9548.78	9255.53	9472.96	7991.22	8228.99	7109.34	8553.5	7499.09	7340.69
Atp7a	11977	MNK	ATPase, Cu++ transporting, alpha polypeptide	210.547	188.733	200.296	198.484	218.931	407.58	368.313	241.09	278.329	417.482	260.233
Atp8a2	50769	AI415030|Atpc1b|agil|wl	ATPase, aminophospholipid transporter-like, class I, type 8A, member 2	1137.3	1136.99	1240.58	1105.28	1198.57	933.645	1022.72	1034.63	962.345	982.879	1125.23
Atrn	11990	AW558010|Mgca|mKIAA0548|mahogany|mg	attractin	2419.51	2349.44	2554.28	2231.66	2430.61	2001.82	1965.8	1958.18	2069.55	1922.01	2136.01
Atxn2	20239	9630045M23Rik|ATX2|AW544490|Sca2	ataxin 2	2486.15	2722.28	2679.22	2713.24	2741.03	2437.02	2382.9	2312.12	2468.98	2352.05	2505.53
Atxn3	110616	2210008M02Rik|AI463012|AI647473|ATX3|MJD1|Mjd|Sca3|ataxin-3	ataxin 3	301.424	300.829	337.057	288.155	282.599	275.827	263.816	332.21	293.735	297.783	336.22
Atxn7	246103	A430107N12Rik|AI627028|Sca7|ataxin-7	ataxin 7	220.444	235.63	186.297	202.514	195.474	184.833	206.427	231.598	220.816	236.476	221.718
Avp	11998	Vp|Vsp	arginine vasopressin	14.3964	9.15069	10.7686	2.01507	16.7549	6.63502	11.9917	7.59337	14.3787	9.73149	13.5321
Axin2	12006	Axi1|Axil|Conductin	axin2	252.836	348.869	315.521	335.51	350.736	245.497	238.119	338.854	284.493	322.112	283.134
B4galt6	56386	AA536803|AU022389	UDP-Gal:betaGlcNAc beta 1,4-galactosyltransferase, polypeptide 6	3206.76	3162.61	3360.83	3384.2	3622.32	3465.39	3405.62	2813.4	3079.11	2796.87	3044.73
Bace1	23821	C76936	beta-site APP cleaving enzyme 1	1833.77	1791.19	1848.96	1798.4	1936.85	1867.25	1789.33	1552.85	1711.09	1658.2	1696.68
Bad	12015	AI325008|Bbc2	BCL2-associated agonist of cell death	623.545	649.7	711.806	633.741	621.048	656.868	550.76	608.418	592.606	612.111	551.692
Bax	12028	-	BCL2-associated X protein	312.222	361.452	337.057	361.705	348.501	423.694	423.134	398.653	442.658	418.455	423.659
Bcas1	76960	2210416M21Rik|9030223A09Rik|AI841227|NABC1	breast carcinoma amplified sequence 1	2779.48	2340.34	2811.65	1527.44	2043.04	2793.39	1682.28	1895.55	2262.65	3542.37	1558.24
Bcas2	68183	6430539P16Rik|AI132645|C76366|C80030	breast carcinoma amplified sequence 2	2556.23	2360.87	2433.64	2388.85	2456.35	2374.32	2125.96	2315.01	2101.35	2249.99	2219.32
Bche	12038	C730038G20Rik	butyrylcholinesterase	100.775	108.664	77.5342	66.4976	72.6046	63.5068	38.5444	64.544	73.9475	65.2009	46.842
Bcl2	12043	AW986256|Bcl-2|C430015F12Rik|D630044D05Rik|D830018M01Rik	B cell leukemia/lymphoma 2	162.859	193.308	159.376	178.334	168.665	105.212	114.777	126.24	131.462	136.241	151.976
Bcl2l1	12048	Bcl(X)L|Bcl-XL|Bcl2l|BclX|bcl-x|bcl2-L-1	BCL2-like 1	1405.43	1489.28	1318.06	1414.62	1482.28	1581.96	1391.86	1457.92	1497.46	1549.3	1502.03
Bdnf	12064	-	brain derived neurotrophic factor	553.362	845.294	612.735	745.575	612.111	1265.42	1935.78	724.218	1526.17	672.444	639.132
Becn1	56208	4921513J16Rik|5430417M23Rik|Atg6	beclin 1, autophagy related	3565.03	3651.06	3650.55	3733.98	3690.5	3121.23	2961.89	3173.15	3078.05	3134.46	3249.72
Bid	12122	2700049M22Rik|AI875481|AU022477	BH3 interacting domain death agonist	182.654	191.02	153.991	197.477	198.824	253.078	257.82	298.989	238.274	249.126	301.869
Bnip3	12176	Nip3	BCL2/adenovirus E1B interacting protein 3	7071.5	7387.14	7917.34	6993.51	7037.27	5491.94	5597.63	6049.92	7183.15	5573.24	5976.98
Brms1l	52592	0710008O11Rik|AI159718|BRMS1|D12Ertd407e	breast cancer metastasis-suppressor 1-like	970.86	917.357	1018.71	1045.81	1066.75	737.434	702.366	731.812	725.097	755.166	789.027
C1qa	12259	AI255395|C1q	complement component 1, q subcomponent, alpha polypeptide	944.764	902.486	846.414	884.618	836.627	1642.64	1475	1407.58	1895.94	1945.33	1410.41
C1qb	12260	-	complement component 1, q subcomponent, beta polypeptide	1670.89	1599.05	1573.32	1650.4	1596.17	2972.58	2534.53	2584.55	3428.35	3475.01	2699.17
C1qc	12262	AI385742|C1qg|Ciqc	complement component 1, q subcomponent, C chain	1034.77	1020.3	1034.85	953.131	1014.23	1805.65	1390.13	1401.93	2057.11	1994.9	1571.8
C3	12266	AI255234|ASP|HSE-MSF|Plp	complement component 3	29.6926	35.459	31.2289	23.1733	37.9777	149.762	220.133	216.411	159.193	232.583	214.431
C4a	625018	Slp|SlpA	complement component 4A (Rodgers blood group)	42.2896	51.4725	48.4586	48.3619	53.6156	47.3929	48.823	81.629	69.8394	68.1206	72.8653
C6	12274	AW111623	complement component 6	9.89754	10.2945	10.7686	10.0754	13.4039	14.2179	8.56546	8.54257	13.3516	3.89259	11.4502
Cab39	12283	AA408805|AA960512|C78372|MO25|MO25alpha	calcium binding protein 39	5357.34	5790.21	5509.1	5546.65	5438.53	4783	4695.62	4570.39	4871.33	4580.53	4747.66
Cacna1a	12286	APCA|BI|Caca1a|Cacnl1a4|Cav2.1|Ccha1a|EA2|FHM|HPCA|MHP|MHP1|SCA6|alpha1A|la|nmf352|rkr|smrl|tg	calcium channel, voltage-dependent, P/Q type, alpha 1A subunit	1935.38	2260.15	2232.28	2134.97	2039.64	1414.23	1593.19	1877.5	1665.92	1466.54	2117.29
Cacna1b	12287	AW050276|AW060892|AW822256|Cav2.2|Cchn1a|alpha(1B)	calcium channel, voltage-dependent, N type, alpha 1B subunit	649.637	576.493	653.652	611.577	646.739	549.761	537.91	552.419	616.228	479.764	632.885
Cacna1c	12288	Cav1.2|Cchl1a1|D930026N18Rik|MBC|MELC-CC	calcium channel, voltage-dependent, L type, alpha 1C subunit	448.987	371.748	377.978	426.189	466.903	459.713	400.007	448.011	410.819	514.797	490.279
Cacna1d	12289	8430418G19Rik|C79217|Cach3|Cacn4|Cacnl1a2|Cav1.3|Cchl1a|Cchl1a2|D-LTCC	calcium channel, voltage-dependent, L type, alpha 1D subunit	534.468	452.96	483.509	489.665	474.722	443.598	428.271	673.914	534.064	480.736	721.362
Cacna1f	54652	A930034B14|Cav1.4|Sfc17|nerg1|nob2	calcium channel, voltage-dependent, alpha 1F subunit	7.19822	13.726	12.9223	17.1282	8.93594	16.1136	10.2785	8.54257	16.4327	6.81205	10.4093
Cacna1s	12292	AW493108|Cav1.1|Cchl1a3|fmd|mdg|sj	calcium channel, voltage-dependent, L type, alpha 1S subunit	13.4967	10.2945	15.0761	19.1432	15.6378	15.1658	11.1351	9.49172	18.4869	15.5704	11.4502
Cacnb2	12296	AW060387|CAB2|Cavbeta2|Cchb2	calcium channel, voltage-dependent, beta 2 subunit	1085.17	979.126	1249.12	897.713	1156.06	945.963	723.781	908.36	1078.42	1067.56	849.4
Cacnb4	12298	3110038O15Rik|Cchb4|lh	calcium channel, voltage-dependent, beta 4 subunit	4011.98	4417.46	4685.54	4002.82	3930.78	2233.21	2579.01	2262.81	2776.02	2251.86	2636.67
Cadm3	94332	BIgR|Igsf4b|Necl-1|Necl1|SynCAM3|Tsll1	cell adhesion molecule 3	5194.25	5330.3	5372.58	5798.24	5880	4449.11	3892.01	4277.05	4246.92	4383.9	4832.99
Cadps	27062	AU067781|CAPS|CAPS1|mKIAA1121	Ca2+-dependent secretion activator	9217.12	10204.4	10377.7	9580.6	9322.49	6749.66	6558.73	7105.4	6208.38	7158.29	7353.93
Calb1	12307	Brain-2|CB|Calb|Calb-1	calbindin 1	2971.14	2951.02	3282.32	3300.8	3279.59	1127.96	809.434	1226.3	1466.64	1339.98	1267.88
Calb2	12308	CR	calbindin 2	241.14	162.425	146.453	202.514	329.513	482.461	254.394	237.294	178.707	536.205	154.058
Calm1	12313	AI256814|AI327027|AI461935|AL024000|CaM|Calm	calmodulin 1	38884.3	43689.5	44373.2	44201.3	42477.2	36527.6	36667.1	40840.1	43324.6	37739.8	45289.8
Calm4	80796	2310037J09Rik|AI649108|DD112|Scarf	calmodulin 4	10.7973	8.00682	7.53804	9.06785	7.81892	15.1658	4.28273	8.54257	13.3516	17.5167	15.6139
Camk2b	12323	-	calcium/calmodulin-dependent protein kinase II, beta	5284.31	5354.37	5844.24	5037.53	5530.14	5095.82	5201.1	5004.12	6016.46	4889.94	5082.77
Camk2d	108058	2810011D23Rik|8030469K03Rik|CaMK II|[d]-CaMKII	calcium/calmodulin-dependent protein kinase II, delta	1973.17	1340.54	1325.57	1992.96	2430.61	2465.39	2556.76	1453.18	1434.77	2057.25	1551.99
Camk2g	12325	Camkg	calcium/calmodulin-dependent protein kinase II gamma	5824.43	6759.03	7112.79	6303.34	5940.22	3684.36	3675.44	5114.23	4734.84	3755.27	5433.63
Camk4	12326	A430110E23Rik|AI666733|CaMKIV|CaMKIV/Gr|D18Bwg0362e	calcium/calmodulin-dependent protein kinase IV	5507.57	5174.85	6438.46	4787.98	5493.46	2339.36	2533.65	2373.01	3471.4	2896.11	2735.52
Car2	12349	AI131712|CAII|Ca2|Car-2|Ltw-5|Lvtw-5	carbonic anhydrase 2	6567.37	6643.37	6173.62	4949.96	6172.33	6383.8	4444.48	4324.45	4278.83	6973.66	3529.87
Casp1	12362	ICE|Il1bc	caspase 1	62.9843	80.0683	57.0735	68.5127	62.5514	107.109	122.486	80.6795	112.975	71.04	108.257
Casp3	12367	A830040C14Rik|AC-3|Apopain|CASP-3|CC3|CPP-32|CPP32|Caspase-3|Lice|SCA-1|Yama|mldy	caspase 3	272.632	283.672	293.983	289.163	239.037	385.779	367.457	312.279	306.06	343.522	350.794
Casp6	12368	CASP-6|Mch2	caspase 6	124.169	102.945	106.609	97.7314	103.88	174.407	180.731	122.443	117.083	159.596	117.625
Casp7	12369	AI314680|CMH-1|ICE-IAP3|Mch3|caspase-7|mCASP-7	caspase 7	98.9755	109.808	111.993	130.98	129.571	153.554	161.03	188.886	218.761	196.576	157.181
Casp8	12370	CASP-8|FLICE|MACH|Mch5	caspase 8	71.0824	76.637	69.996	58.437	60.3177	212.321	173.879	200.275	214.653	229.664	196.735
Casp9	12371	AI115399|APAF-3|AW493809|CASP-9|Caspase-9|ICE-LAP6|Mch6	caspase 9	334.717	317.986	375.826	313.343	292.652	304.264	239.832	361.635	287.574	345.468	377.858
Cast	12380	-	calpastatin	269.933	352.302	329.519	237.779	296.003	482.461	516.498	412.892	457.035	434.024	487.156
Cck	12424	-	cholecystokinin	4560.89	5143.73	4852.46	5527.46	4902.49	3953.46	4765.79	4788.64	4532.21	3395.25	4921.56
Ccl12	20293	MCP-5|Scya12	chemokine (C-C motif) ligand 12	46.7884	24.0206	22.6141	29.2185	25.6908	1270.16	1003.02	2066.39	1076.33	1361.42	1480.22
Ccl5	20304	MuRantes|RANTES|SISd|Scya5|TCP228	chemokine (C-C motif) ligand 5	12.5968	19.4452	9.69177	18.1357	14.5209	37.9146	68.5236	73.0863	43.136	73.9593	49.9648
Ccnd1	12443	AI327039|CycD1|Cyl-1|PRAD1|bcl-1|cD1	cyclin D1	775.606	892.192	713.96	1071.04	1033.2	1278.64	1164.91	1691.4	1414.23	1771.19	2104.7
Ccnh	66671	6330408H09Rik|AI661354|AV102684|AW538719	cyclin H	3446.94	3479.59	3556.89	3565.78	3609.04	3076.77	3041.57	2759.33	3020.56	2921.31	2910.4
Ccr2	12772	Cc-ckr-2|Ccr2a|Ccr2b|Ckr2|Ckr2a|Ckr2b|Cmkbr2|mJe-r	chemokine (C-C motif) receptor 2	17.0957	20.589	26.9216	17.1282	15.6378	102.369	118.204	170.852	103.731	121.644	181.122
Ccr5	12774	AM4-7|CD195|Cmkbr5	chemokine (C-C motif) receptor 5	46.7884	44.6095	60.3043	43.3242	53.6156	148.814	123.343	143.325	206.436	164.462	186.327
Ccs	12460	Ccsd	copper chaperone for superoxide dismutase	383.305	371.748	386.593	343.57	366.373	378.196	394.866	386.314	415.954	468.086	331.017
Cd14	12475	-	CD14 antigen	37.7905	32.0273	43.0744	36.2714	51.3816	605.683	1066.38	889.376	1500.47	764.896	877.503
Cd33	12489	Siglec-3|gp67	CD33 antigen	75.5809	69.7741	63.5346	75.5652	81.5402	50.2367	47.9667	55.0519	52.3795	50.6037	68.7015
Cd34	12490	AU040960	CD34 antigen	2588.68	3099.89	3595.56	2995.33	2277.6	807.579	792.304	1666.72	1218.09	851.504	1680.06
Cd4	12504	L3T4|Ly-4	CD4 antigen	166.459	138.404	235.833	62.4673	167.549	48.3408	25.6963	35.1195	190.003	154.731	31.2278
Cd40	21939	AI326936|Bp50|GP39|HIGM1|IGM|IMD3|T-BAM|TRAP|Tnfrsf5|p50	CD40 antigen	10.7973	16.0136	15.0761	21.1583	25.6908	26.5401	22.2702	32.272	29.7843	35.0334	37.4735
Cd44	12505	AU023126|AW121933|AW146109|HERMES|Ly-24|Pgp-1	CD44 antigen	98.9755	61.7672	53.8431	78.5882	101.646	2590.47	3052.76	1818.58	2207.2	2070.84	1711.33
Cd68	12514	Lamp4|Scard1|gp110	CD68 antigen	242.04	212.754	212.141	192.439	202.176	651.179	722.924	742.254	712.769	877.783	850.437
Cd8a	12525	BB154331|Ly-2|Ly-35|Ly-B|Lyt-2	CD8 antigen, alpha chain	11.6971	20.589	13.9992	21.1583	23.4569	17.0615	15.4179	18.0343	27.7303	23.3557	38.5145
Cd9	12527	Tspan29	CD9 antigen	1554.79	1698.56	1617.44	1228.17	1514.68	4794.29	4369.95	3773.01	4438.02	5433.25	2991.6
Cdc27	217232	AI452358|APC3|BC023187	cell division cycle 27	976.259	988.276	1041.32	1046.82	1001.94	974.4	835.989	907.41	925.372	893.349	930.589
Cdc40	71713	1200003H23Rik|EHB3|PRP17	cell division cycle 40	1360.48	1534.98	1657.28	1431.69	1408.55	1015.16	970.463	1133.29	1049.66	1000.4	962.859
Cdk2	12566	A630093N05Rik	cyclin-dependent kinase 2	21.5946	35.459	26.9216	20.1507	39.0947	78.6726	73.6631	73.0863	61.6227	92.4493	103.052
Cdk5	12568	AW048668|Crk6	cyclin-dependent kinase 5	1266.91	1230.73	1237.32	1197.99	1186.26	1133.6	1104.98	1095.37	1128.74	1099.63	1174.15
Cdk5r1	12569	Cdk5r|D11Bwg0379e|p25|p35	cyclin-dependent kinase 5, regulatory subunit 1 (p35)	6133.95	6296.79	6459.92	6349.38	6218.28	4836	4445.41	4099.41	5183.46	4958.2	4453.12
Cdk5rap3	80280	1810007E24Rik|BC002318|C53|C81486|HSF-27|IC53|LZAP|MST016	CDK5 regulatory subunit associated protein 3	388.702	374.035	362.903	364.729	330.629	401.894	364.032	339.804	365.63	428.185	282.092
Cdk7	12572	AI323415|AI528512|C230069N13|Cdkn7|Crk4	cyclin-dependent kinase 7	458.885	567.344	543.814	539.033	498.179	403.79	472.814	450.858	433.413	405.804	486.114
Cdkn1a	12575	CAP20|CDKI|CIP1|Cdkn1|P21|SDI1|Waf1|mda6|p21Cip1|p21WAF	cyclin-dependent kinase inhibitor 1A (P21)	296.026	425.507	325.213	452.383	349.619	2306.2	3760.22	1492.07	3059.54	1922.94	1748.74
Cds1	74596	4833409J18Rik|AI314024|AW125888	CDP-diacylglycerol synthase 1	1930.96	2588.5	2204.29	2195.45	2000.58	1469.18	1871.53	2034.14	1593.96	1607.61	1920.54
Cers1	93898	Lass1|Uog-1|to	ceramide synthase 1	133.167	131.541	142.146	142.062	154.145	111.848	101.072	97.7646	112.975	92.4493	104.093
Cers2	76893	0610013I17Rik|AI225939|Lass2|TRH3	ceramide synthase 2	1116.6	1002	1024.07	705.274	915.934	1226.56	1039.01	1181.74	1214.97	1573.54	926.425
Cers4	67260	2900019C14Rik|Lass4|Trh1	ceramide synthase 4	290.628	292.822	312.289	337.525	303.821	328.908	341.762	355.94	307.086	321.138	354.957
Cers6	241447	4732462C07Rik|AW544719|Lass6|T1L	ceramide synthase 6	783.707	777.808	857.183	853.383	833.276	743.124	837.7	641.64	708.665	659.793	754.674
Chat	12647	B230380D24Rik	choline acetyltransferase	129.567	69.7741	116.301	34.2564	140.741	52.1325	23.9833	20.8817	82.1637	61.3083	16.6548
Chd4	107932	9530019N15Rik|AA617397|BC005710|D6Ertd380e|Mi-2beta|mKIAA4075	chromodomain helicase DNA binding protein 4	1420.71	1462.99	1545.33	1454.9	1483.41	1394.28	1110.97	1269.02	1424.56	1443.14	1311.59
Chl1	12661	A530023M13Rik|AI465420|CALL|LICAM2	cell adhesion molecule with homology to L1CAM	1374.89	1119.78	1279.35	1596.95	1547.05	1632.2	1534.98	1668.69	1485.16	1274.84	1534.34
Chmp2b	68942	1190006E07Rik	charged multivesicular body protein 2B	1386.57	1388.59	1417.17	1414.62	1532.53	1301.45	1260.87	1190.29	1328.98	1215.47	1283.44
Chrm5	213788	AChR-M5|M5R|m5	cholinergic receptor, muscarinic 5	2.69933	14.8699	8.61488	13.098	24.5738	26.5401	13.7047	11.3901	15.4057	14.5972	11.4502
Chrna7	11441	Acra7|alpha7|nAchR	cholinergic receptor, nicotinic, alpha polypeptide 7	843.989	979.126	1030.55	894.694	968.434	670.136	579.88	552.419	591.58	552.749	651.621
Chrnb2	11444	Acrb-2|Acrb2|C030030P04Rik|[b]2-nAchR	cholinergic receptor, nicotinic, beta polypeptide 2 (neuronal)	836.789	744.635	783.957	725.429	767.376	873.928	622.707	639.744	604.932	947.847	645.378
Cldn15	60363	2210009B08Rik|BB107105	claudin 15	18.8952	18.3014	11.8454	24.181	20.1058	17.0615	21.4137	18.0343	17.4599	13.6241	28.1051
Cldn5	12741	AI854493|MBEC1|Tmvcf	claudin 5	724.318	761.796	720.418	516.867	587.539	1101.38	787.164	885.581	1052.72	850.531	780.698
Cln3	12752	AI323623	ceroid lipofuscinosis, neuronal 3, juvenile (Batten, Spielmeyer-Vogt disease)	186.253	212.754	190.605	215.613	174.251	197.155	209.854	236.345	170.49	247.18	211.309
Cln8	26889	mnd	ceroid-lipofuscinosis, neuronal 8	502.075	495.28	528.738	441.301	536.156	528.907	520.78	493.57	546.391	602.38	527.75
Clu	12759	AI893575|ApoJ|Cli|D14Ucla3|SP-40|Sgp-2|Sgp2|Sugp-2	clusterin	25129.6	24440.7	25385.2	25803.9	24454.3	31108	30925.3	26041	28786.4	32546.2	23042.3
Cnksr2	245684	Cnk2|Ksr2	connector enhancer of kinase suppressor of Ras 2	10377	9976.38	11667.4	11000.6	10591.4	7936.57	7992.33	8538.7	8739.29	7274.34	8985.61
Cnr1	12801	CB-R|CB1|CB1R	cannabinoid receptor 1 (brain)	1845.38	1697.5	2175.3	1593.96	1993.79	1916.56	1771.31	1824.27	2108.5	1425.65	1817.45
Cntf	12803	AI429687	ciliary neurotrophic factor	51.2873	35.459	47.3818	41.3089	54.7327	48.3408	43.6839	71.1879	54.4334	58.3888	75.988
Cntn1	12805	AW495098|CNTN|F3cam|usl	contactin 1	9643.89	9183.96	10133.2	9212.65	9739.28	7756.55	6115.69	6884.33	6348.06	7571.17	6863.84
Cntn4	269784	9630050B05|Axcam|BIG-2	contactin 4	1076.1	1039.73	1130.7	1048.86	1038.8	757.341	710.933	830.525	856.56	940.061	844.194
Cntnap1	53321	AI841080|Caspr|NCP1|Nrxn4|p190|shm	contactin associated protein-like 1	2227.79	2620.45	2747.11	2308.28	2504.31	1914.7	1857.83	2306.52	2370.38	1973.58	2454.48
Cntnap2	66797	5430425M22Rik|Caspr2|mKIAA0868	contactin associated protein-like 2	820.597	776.666	865.794	777.819	884.66	721.322	579.024	668.22	764.122	756.135	689.095
Col4a1	12826	Bru|Col4a-1|Del(8)44H|Raw|Svc	collagen, type IV, alpha 1	160.16	142.979	145.376	164.228	149.677	318.482	422.275	426.18	457.035	374.663	463.212
Col4a2	12827	Col4a-2	collagen, type IV, alpha 2	179.055	163.568	137.838	167.251	159.73	396.207	417.138	391.058	442.658	395.099	419.495
Comt	12846	Comt1|D16Wsu103e|D330014B15Rik	catechol-O-methyltransferase	1974.95	2134.38	2155.94	2134.97	2044.03	2398.97	2355.47	2291.38	2757.6	2728.7	2655.38
Cp	12870	D3Ertd555e	ceruloplasmin	286.129	212.754	273.523	186.394	215.58	503.316	524.206	720.423	706.61	534.257	550.653
Cplx1	12889	921-S	complexin 1	4818.27	5808.3	5449.85	4725.33	4978.52	4386.64	4004.48	4631.94	4379.35	4846.41	5090.18
Cpt1b	12895	Cpt1|Cpt1-m|Cpti|Cpti-m|M-cpti	carnitine palmitoyltransferase 1b, muscle	19.7951	16.0136	30.1522	17.1282	31.2757	18.0094	24.8398	28.4751	20.5409	36.0066	28.1051
Creb1	12912	2310001E10Rik|3526402H21Rik|AV083133|Creb|Creb-1	cAMP responsive element binding protein 1	578.555	578.779	652.58	590.417	621.048	588.623	632.986	623.606	555.634	543.991	621.435
Crebbp	12914	AW558298|CBP|CBP/p300|KAT3A|p300/CBP	CREB binding protein	3435.25	3496.75	3893.9	3610.04	3576.67	3417.91	3337.84	3183.5	3240.27	3140.33	3372.73
Crh	12918	CRF|Gm1347	corticotropin releasing hormone	187.154	274.52	161.529	252.892	177.602	94.7859	127.625	92.07	122.219	95.3684	130.116
Crtc2	74343	4632407F12Rik|Torc2|mTORC2	CREB regulated transcription coactivator 2	107.073	140.691	111.993	101.761	126.22	154.502	153.322	155.665	198.22	187.818	138.443
Csf1	12977	C87615|Csfm|MCSF|op	colony stimulating factor 1 (macrophage)	466.984	488.417	446.897	363.721	460.201	863.505	938.771	1175.04	840.125	1171.71	1110.66
Csf1r	12978	AI323359|CD115|CSF-1R|Csfmr|Fim-2|Fms|M-CSF-R|M-CSFR	colony stimulating factor 1 receptor	1211.1	1219.35	1125.3	1230.22	1139.35	1048.35	836.847	964.361	1085.62	1145.37	909.771
Csf2rb	12983	AI848964|AIC2B|Bc|CDw131|Csf2rb1|Csfgmrb|Il3r|Il3rb|Il3rb1|Il5rb	colony stimulating factor 2 receptor, beta, low-affinity (granulocyte-macrophage)	16.1959	16.0136	16.1529	13.098	20.1058	55.9238	68.5236	89.2221	94.4881	55.4694	107.216
Cspg4	121021	4732461B14Rik|AN2|NG2	chondroitin sulfate proteoglycan 4	169.158	170.432	231.524	214.605	218.931	199.999	179.875	164.207	213.625	199.495	173.836
Ctnnb1	12387	Bfc|Catnb|Mesc	catenin (cadherin associated protein), beta 1	6515.23	5672.23	5519.8	5781.39	6319.96	8410.64	7510.01	6621.31	6872.88	8353.7	6686.8
Ctns	83429	AI195360|AW049661	cystinosis, nephropathic	141.265	131.541	129.223	138.032	126.22	141.232	124.199	179.394	134.544	155.704	141.567
Ctse	13034	A430072O03Rik|C920004C08Rik|CE|CatE	cathepsin E	9.89754	5.71919	12.9223	12.0905	10.0529	4.73932	6.85236	12.3392	10.2705	14.5972	12.4911
Cul1	26965	-	cullin 1	2384.38	2359.72	2547.91	2383.89	2350.09	1993.38	2022.33	2100.48	2262.65	2128.32	2037.1
Cul2	71745	1300003D18Rik|4932411N15Rik|AI327301|mKIAA4106	cullin 2	1287.54	1235.35	1238.43	1314.87	1328.15	1147.84	1182.07	1171.3	1236.55	1176.51	1173.09
Cul3	26554	KIAA0617	cullin 3	2826.11	3136.41	3054.03	2979.39	3129.9	2918.48	2858.22	2548.44	2796.68	2681.08	2654.46
Cx3cl1	20312	AB030188|ABCD-3|AI848747|CX3C|Cxc3|D8Bwg0439e|Scyd1	chemokine (C-X3-C motif) ligand 1	9036.2	11441.6	10807.2	11328	10905	6343.22	6324.78	5663.59	7029.96	6581.5	6664.13
Cx3cr1	13051	-	chemokine (C-X3-C motif) receptor 1	987.05	950.524	982.096	916.861	966.201	1360.2	1045.01	1145.69	1372.13	1443.14	1240.75
Cxcl10	15945	C7|CRG-2|INP10|IP-10|IP10|Ifi10|Scyb10|gIP-10|mob-1	chemokine (C-X-C motif) ligand 10	16.1959	32.0273	15.0761	22.1657	27.9249	199.999	394.866	388.212	339.953	256.912	166.549
Cxcl11	56066	Cxc11|H174|I-tac|Ip9|Itac|Scyb11|Scyb9b|b-R1|betaR1	chemokine (C-X-C motif) ligand 11	9.89754	14.8699	17.2298	7.05277	14.5209	3.79145	6.85236	12.3392	9.24344	8.75836	21.8595
Cxcl12	20315	Pbsf|Scyb12|Sdf1|Tlsf|Tpar1	chemokine (C-X-C motif) ligand 12	1190.37	949.385	921.794	1197.99	1101.38	616.108	1096.36	1113.36	623.42	772.681	952.45
Cxcl16	66102	0910001K24Rik|AV290116|BB024863|CXCL16v1|CXCL16v2|SR-PSOX|Zmynd15|b2b498Clo	chemokine (C-X-C motif) ligand 16	49.4878	69.7741	44.1512	49.3692	48.0305	254.975	286.943	303.735	317.359	353.253	287.297
Cxcr4	12767	CD184|Cmkar4|LESTR|PB-CKR|PBSF/SDF-1|Sdf1r|b2b220Clo	chemokine (C-X-C motif) receptor 4	35.0913	29.7397	36.6132	39.2941	45.7966	98.5777	107.068	136.681	79.0827	94.3957	165.508
Cxxc1	74322	2410002I16Rik|5830420C16Rik|AI426635|Cfp1|Cgbp|PHF18	CXXC finger 1 (PHD domain)	454.388	527.307	527.662	540.039	436.743	445.493	456.538	538.182	494.011	513.824	570.428
Cybb	13058	C88302|CGD91-phox|Cgd|Cyd|Nox2|gp91-1|gp91phox	cytochrome b-245, beta polypeptide	28.7929	19.4452	18.3066	24.181	23.4569	38.8623	45.3968	98.7138	56.4875	58.3888	69.7422
Cycs	13063	-	cytochrome c, somatic	84.5791	89.2191	77.5342	82.6178	89.3595	75.8291	64.2409	85.4258	65.7309	67.1474	58.2922
Cyp4x1	81906	A230025G20|CYPIVX1|CYP_a|Cyp4a28-ps	cytochrome P450, family 4, subfamily x, polypeptide 1	427.393	446.096	453.359	457.421	454.615	312.794	242.402	360.686	236.22	342.547	335.179
Dagla	269060	Nsddr	diacylglycerol lipase, alpha	2075.73	2569.02	2338.88	2202.46	2196.06	2309.88	2378.61	2687.04	2871.72	2479.61	3100.96
Dbh	13166	-	dopamine beta hydroxylase	6.29842	11.4384	13.9992	8.06028	14.5209	5.68717	11.9917	14.2376	8.21636	16.5436	14.573
Dcx	13193	Dbct	doublecortin	399.5	391.191	373.67	453.39	416.638	186.729	174.736	245.836	233.14	186.845	244.619
Ddc	13195	Aadc	dopa decarboxylase	44.9887	45.7535	50.6124	39.2941	45.7966	53.0801	29.979	40.8145	46.2173	43.7918	31.2278
Ddit3	13198	CHOP-10|CHOP10|chop|gadd153	DNA-damage inducible transcript 3	631.641	702.313	709.653	786.886	772.96	1071.12	1042.4	1320.25	1068.15	1455.8	1439.65
Ddx23	74351	3110082M05Rik|4921506D17Rik	DEAD (Asp-Glu-Ala-Asp) box polypeptide 23	1521.52	1730.65	1593.74	1657.39	1549.3	1608.5	1379.85	1517.73	1470.71	1533.7	1675.88
Des	13346	-	desmin	22.4943	14.8699	16.1529	16.1206	29.0418	34.1229	51.3926	33.2211	41.0819	41.8455	40.5961
Dgkb	217480	6430574F24|90kda|C630029D13Rik|DAGK2|DGK|DGK-beta|mKIAA0718	diacylglycerol kinase, beta	3367.82	2867.54	3954.28	2804.06	3631.37	1741.24	1368.8	1730.29	3137.72	2402.63	2247.34
Dgke	56077	C87606|DAGK6|DGK	diacylglycerol kinase, epsilon	1726.7	1698.56	1810.16	1761.15	1729.09	1618.9	1472.45	1918.28	1765.55	1551.23	1885.07
Dlat	235339	6332404G05Rik|DLTA|PDC-E2	dihydrolipoamide S-acetyltransferase (E2 component of pyruvate dehydrogenase complex)	2788.36	2929.42	2861.19	2754.55	2901.94	2692.82	2698.98	2265.64	2554.28	2479.61	2340.99
Dld	13382	-	dihydrolipoamide dehydrogenase	3377.64	3531.1	3408.21	3392.42	3468.27	3253.1	3239.38	2865.56	2967.23	2974.02	2853.27
Dlg3	53310	Dlgh3|SAP102|mKIAA1232	discs, large homolog 3 (Drosophila)	4080.41	4358.15	4556.15	4621.67	4581.8	3242.75	2801.73	2895.91	2883.89	2672.18	2908.38
Dlg4	13385	Dlgh4|PSD-95|PSD95|SAP90|SAP90A	discs, large homolog 4 (Drosophila)	7258.72	7438.52	7314.28	7809.42	7503.77	5534.74	4912.36	6046.98	5851.13	5678.13	6128
Dlgap1	224997	4933422O14Rik|9630002F18|AI845682|AI848168|BB075781|D17Bwg0511e|GKAP/SAPAP|GKPA/SAPAP|Gkap|Sapap1|mKIAA4162	discs, large (Drosophila) homolog-associated protein 1	565.06	659.994	648.27	698.221	621.048	412.32	554.184	593.235	538.174	436.943	603.739
Dll4	54485	Delta4	delta-like 4 (Drosophila)	23.3942	30.8836	31.2289	25.1884	22.3399	39.81	47.9667	45.5604	67.7853	39.899	32.2688
Dlx1	13390	Dlx|Dlx-1	distal-less homeobox 1	246.539	267.657	282.137	237.779	263.61	185.781	154.178	210.717	241.356	180.032	233.169
Dlx2	13392	AW121999|Dlx-2|Tes-1	distal-less homeobox 2	56.686	43.4658	48.4586	38.2864	37.9777	41.7059	43.6839	44.6111	49.2984	49.6307	55.1692
Dnah1	110084	B230373P09Rik|Dnahc1|E030034C22Rik|MDHC7	dynein, axonemal, heavy chain 1	26.0935	29.7397	16.1529	12.0905	21.2229	22.7487	11.9917	13.2884	14.3787	27.2482	11.4502
Dnaja2	56445	1500017M13Rik|2010206B19Rik|DNAJ|DNJ3|Dnaj3|HIRIP4|PRO3015|mDj3	DnaJ (Hsp40) homolog, subfamily A, member 2	2089.29	2160.73	2107.48	2214.55	2030.75	1923.21	1730.17	1608.83	1911.38	1880.11	1739.43
Dnm1l	74006	6330417M19Rik|AI450666|Dlp1|Dnmlp1|Drp1|python	dynamin 1-like	4092.31	4224.31	4185.84	4292.2	4279.12	3489.01	3155.6	3097.1	3304	3450.76	3217.45
Dnm2	13430	Dyn2|Udnm|b2b2159Clo	dynamin 2	928.566	902.486	864.72	800.99	870.138	1208.5	1142.6	1363.03	1323.83	1466.54	1248.08
Dot1l	208266	A630076O07|AW907654|Dot1|KMT4|mDot1	DOT1-like, histone H3 methyltransferase (S. cerevisiae)	97.1755	121.247	68.919	78.5882	115.05	170.615	205.571	193.632	215.68	164.462	190.49
Drd1	13488	C030036C15Rik|Drd-1|Drd1a|Gpcr15	dopamine receptor D1	1804.9	1331.47	2397.14	673.036	1970.44	862.553	336.623	343.601	2142.38	1376.99	393.473
Drd2	13489	D2R|Drd-2	dopamine receptor D2	451.687	298.542	548.121	104.784	446.798	101.421	29.1225	21.8311	396.44	281.24	23.9413
Drd4	13491	AW125663|D4R|Drd-4	dopamine receptor D4	30.5924	24.0206	29.0753	37.279	26.8078	94.7859	165.313	58.8488	140.706	80.7713	80.1516
Efna1	13636	AI325262|B61|Efl1|Epl1|Eplg1|Lerk1	ephrin A1	189.853	197.884	167.99	163.221	182.07	541.227	467.674	446.111	353.305	446.674	354.957
Efna5	13640	AL-1|AV158822|EFL-5|Ephrin-A5|Epl7|LERK-7|RAGS	ephrin A5	993.351	1126.71	1211.43	1174.8	955.029	663.503	611.573	689.1	834.987	773.651	996.171
Efnb3	13643	EFL-6|ELF-3|Elk-L3|Epl8|LERK-8|NLERK-2	ephrin B3	2143.27	1861.05	1952.36	1205.99	2154.74	1689.99	1136.67	1383.88	1590.87	2122.43	974.312
Efr3a	76740	A130089M23Rik|BB071175|C76891|C920006C10Rik|D030063F01Rik|mKIAA0143	EFR3 homolog A (S. cerevisiae)	3029.58	4067.42	3604.29	3521.32	3325.37	3340.16	3492.15	3384.67	3263.04	2625.54	3661.96
Egf	13645	AI790464	epidermal growth factor	7.19822	18.3014	5.3843	20.1507	8.93594	7.5829	6.85236	30.3735	17.4599	18.4898	16.6548
Egfl7	353156	VE-statin|Zneu1	EGF-like domain 7	869.185	788.103	860.41	826.179	815.403	1000.94	898.516	1101.08	916.125	907.951	1077.37
Egfr	13649	9030024J15Rik|AI552599|Erbb|Errb1|Errp|Wa5|wa-2|wa2	epidermal growth factor receptor	172.757	147.555	203.526	155.161	186.537	200.947	178.161	215.462	182.815	183.926	142.607
Egr1	13653	A530045N19Rik|ETR103|Egr-1|Krox-1|Krox-24|Krox24|NGF1-A|NGFI-A|NGFIA|TIS8|Zenk|Zfp-6|Zif268|egr	early growth response 1	3968.01	7795.36	7342.22	7000.29	5458.92	2728.89	4937.28	2605.42	9667.32	3230.85	2965.58
Egr2	13654	Egr-2|Krox-20|Krox20|NGF1-B|Zfp-25|Zfp-6	early growth response 2	32.3919	46.8972	53.8431	61.4598	61.4346	40.758	89.0806	59.7978	175.626	51.5768	31.2278
Ehmt1	77683	9230102N17Rik|D330003E03|Eu-HMTase1|GLP|GLP1|KMT1D|mKIAA1876	euchromatic histone methyltransferase 1	300.525	312.268	357.517	324.427	294.885	282.463	268.955	331.262	314.276	298.757	347.671
Eif2s1	13665	0910001O23Rik|2410026C18Rik|35kDa|Eif2a|eIF2alpha	eukaryotic translation initiation factor 2, subunit 1 alpha	1750.92	1841.54	1701.39	1813.55	1739.19	2134.53	2169.58	1725.62	2108.5	1896.73	1808.15
Emcn	59308	0610012K22Rik|AI315669|Muc14	endomucin	104.374	107.521	109.84	80.6029	83.7745	147.866	144.756	159.461	177.679	175.167	177.998
Emp2	13731	XMP	epithelial membrane protein 2	388.702	366.028	387.671	361.705	406.584	521.325	473.67	342.652	388.225	508.957	321.648
Eng	13805	AI528660|AI662476|CD105|Endo|S-endoglin	endoglin	122.369	130.397	158.298	117.882	131.805	213.269	210.711	232.547	235.194	257.884	277.929
Entpd2	12496	Cd39l1|NTPDase2	ectonucleoside triphosphate diphosphohydrolase 2	196.151	207.035	193.834	177.326	188.772	108.056	102.785	117.698	128.381	107.046	90.5611
Entpd4	67464	1200014F22Rik|4930513O14Rik|A430102M06Rik|AI414893|Lysal1|mKIAA0392	ectonucleoside triphosphate diphosphohydrolase 4	729.72	778.952	781.802	695.203	727.16	596.203	734.058	561.912	584.391	616.001	563.144
Ep300	328572	A430090G16|A730011L11|KAT3B|p300|p300 HAT	E1A binding protein p300	1187.74	1214.71	1372.98	1205.99	1320.25	1163.05	1162.33	1286.11	1089.69	1230.05	1330.27
Epha2	13836	AW545284|Eck|Myk2|Sek-2|Sek2	Eph receptor A2	28.7929	28.596	24.7677	24.181	34.6269	35.0708	47.9667	50.306	42.1088	35.0334	43.719
Epha3	13837	AW492086|Cek4|ETK1|End3|Hek|Hek4|Mek4|Tyro4	Eph receptor A3	91.777	74.3494	108.763	96.7239	112.816	99.5252	99.3591	46.5094	43.136	46.7113	78.0697
Epha4	13838	2900005C20Rik|AI385584|Cek8|Hek8|Sek|Sek1|Tyro1|rb	Eph receptor A4	1050.97	1019.16	1183.46	1068.97	986.305	906.152	712.645	906.46	853.478	855.397	919.139
Epha5	13839	AI854630|AW125296|Cek7|Ehk1|Els1|Hek7|Rek7|bsk	Eph receptor A5	1682.63	1605.94	1695.04	1769.22	1796.16	2046.44	2039.5	1982.77	1669.96	1396.5	1700.92
Epha6	13840	Ehk2|Hek12|m-ehk2	Eph receptor A6	852.089	738.918	953.025	848.347	1089.08	1182.89	1158.06	1032.7	792.881	794.091	855.646
Epha7	13841	Cek11|Ebk|Ehk3|Hek11|Mdk1	Eph receptor A7	1320.89	1162.17	1308.41	1223.16	1309.14	1450.26	1091.28	1320.25	990.072	797.981	998.252
Epo	13856	-	erythropoietin	1.79955	4.57534	1.07686	12.0905	12.2869	7.5829	2.56963	5.69506	13.3516	9.73149	11.4502
Erbb3	13867	C76256|Erbb-3|Erbb3r|Her3	v-erb-b2 erythroblastic leukemia viral oncogene homolog 3 (avian)	208.748	204.747	205.68	140.047	212.229	167.771	100.216	131.935	125.3	181.979	117.625
Erg	13876	D030036I24Rik	avian erythroblastosis virus E-26 (v-ets) oncogene related	26.0935	40.0342	44.1512	33.2488	43.5627	40.758	45.3968	56.0014	51.3524	30.1676	38.5145
Erlec1	66753	4933407N01Rik	endoplasmic reticulum lectin 1	1201.23	1074.09	1109.2	1049.87	1154.94	1045.52	1015.86	914.05	979.804	1080.21	922.267
Esam	69524	2310008D05Rik|Esam1|W117m	endothelial cell-specific adhesion molecule	273.531	358.021	348.902	252.892	290.419	418.006	417.994	442.315	590.552	408.723	516.302
F2	14061	Cf-2|Cf2|FII	coagulation factor II	23.3942	14.8699	23.6909	28.2111	29.0418	15.1658	26.5529	30.3735	24.6492	26.275	29.1461
Fa2h	338521	FAAH|Faxdc1|G630055L08Rik	fatty acid 2-hydroxylase	582.155	552.473	564.273	300.246	484.774	374.406	210.711	199.327	315.304	480.736	174.876
Fam126a	84652	AB030242|Drctnnb1a	family with sequence similarity 126, member A	493.977	391.191	413.513	454.4	475.839	414.216	438.551	432.822	421.089	451.54	402.839
Fas	14102	AI196731|APO1|APT1|CD95|TNFR6|Tnfrsf6|lpr	Fas (TNF receptor superfamily member 6)	33.2917	41.1779	29.0753	38.2864	42.4458	90.9947	93.3637	97.7646	127.354	99.2613	87.4381
Fasl	14103	APT1LG1|CD178|CD95-L|CD95L|Fas-L|Faslg|Tnfsf6|gld	Fas ligand (TNF superfamily, member 6)	13.4967	19.4452	18.3066	12.0905	21.2229	11.3743	13.7047	22.7802	20.5409	16.5436	19.7777
Fcrls	80891	2810439C17Rik|9330158F12|FcRH2sc|Fcrh2|IFGP2|IgSR|MMAN-g|Msr2|moFcRH2sc	Fc receptor-like S, scavenger receptor	295.127	281.383	273.523	297.223	294.885	720.373	664.677	705.235	884.286	777.544	867.097
Fgf12	14167	AV114868|B230343J05Rik|FGF-12|FHF-1|Fhf1	fibroblast growth factor 12	7139.96	7771.08	7808.34	7575.89	7390.21	5021.84	4663.19	4890.95	4845.74	4579.58	5225.31
Fgf14	14169	FHF-4|Fhf4|mFHF-4(1B)	fibroblast growth factor 14	897.078	886.471	1110.27	887.639	960.612	589.57	450.543	612.217	715.853	621.844	703.667
Fgf2	14173	Fgf-2|Fgfb|bFGF	fibroblast growth factor 2	66.5834	65.1986	74.3036	65.4899	72.6046	351.656	473.67	386.314	541.253	386.341	400.759
Flt1	14254	AI323757|Flt-1|VEGFR-1|VEGFR1|sFlt1	FMS-like tyrosine kinase 1	149.363	109.808	159.376	91.686	123.987	206.633	196.148	140.478	209.518	147.919	141.567
Flt4	14257	AI323512|Chy|Flt-4|VEGFR-3|VEGFR3	FMS-like tyrosine kinase 4	59.3851	44.6095	64.6115	47.3542	50.2646	88.1513	94.2199	90.1715	105.786	81.7445	79.1106
Fmr1	14265	FMRP|Fmr-1	fragile X mental retardation syndrome 1	2725.49	3024.33	2950.62	2850.3	2733.25	2091.9	2106.31	2077.74	2222.55	2103.97	2333.69
Fn1	14268	E330027I09|Fn|Fn-1	fibronectin 1	361.71	298.542	368.285	254.907	319.46	907.101	1044.14	1427.52	879.153	817.446	1095.06
Fos	14281	D12Rfj1|c-fos|cFos	FBJ osteosarcoma oncogene	514.672	1002	989.633	1051.84	618.813	997.152	2627	1099.17	6132.67	1053.96	953.494
Frmpd4	333605	Gm196|PKAP1|Pdzd10|Pdzk10|Preso1|preso	FERM and PDZ domain containing 4	1378.42	1284.51	1530.2	1289.68	1318.06	1107.12	1003.02	1045.01	1066.08	1230.05	1204.32
Fus	233908	D430004D17Rik|D930039C12Rik|Fus1|Tls	fused in sarcoma	3676.46	3508.16	3346.88	3142.51	3305.15	3526.94	3672.89	3969.39	4038.49	3801.1	3703.57
Fxn	14297	FA|FARR|Frda|X25	frataxin	202.45	227.623	234.756	206.545	242.387	215.165	238.976	252.481	231.085	249.126	229.004
Fyn	14360	AI448320|AW552119	Fyn proto-oncogene	2688.53	2685.73	2609.21	2814.96	2700.85	2738.37	2588.5	2253.26	2462.83	2494.27	2254.67
Gaa	14387	E430018M07Rik	glucosidase, alpha, acid	3404.67	3155.82	3293.03	3280.5	3698.44	3684.36	3320.07	3268.02	3305.15	3675.69	3242.52
Gabra1	14394	Gabra-1	gamma-aminobutyric acid (GABA) A receptor, subunit alpha 1	14430.2	17533.2	18108.8	16192.1	15129.7	8422.89	8716.9	9510.46	9651.92	7922.28	10810.9
Gabra4	14397	Gabra-4	gamma-aminobutyric acid (GABA) A receptor, subunit alpha 4	3814.03	3629.36	3609.54	3109.36	3639.19	2483.4	1518.68	1768.36	2407.47	3031.26	2005.85
Gabrb2	14401	AI834970|C030002O17Rik|C030021G16Rik|Gabrab2|Gabrb-2	gamma-aminobutyric acid (GABA) A receptor, subunit beta 2	8330	8627.94	9459.18	8419.97	8484.42	5569.76	4701.48	5177.72	5021.14	5307.44	5581.36
Gabrb3	14402	A230092K12Rik|AW049585|Cp1|Gabrb-3|beta3	gamma-aminobutyric acid (GABA) A receptor, subunit beta 3	2197.28	2203.07	2280.76	2284.08	2336.77	1917.49	1834.66	1755.05	2031.46	1586.25	1974.68
Gabrg2	14406	GABAA-R|Gabrg-2|gamma2	gamma-aminobutyric acid (GABA) A receptor, subunit gamma 2	3237.36	3788.47	4034.01	3631.12	3250.4	2117.58	1982.91	2395.65	2370.38	1826.54	2626.27
Gabrp	216643	-	gamma-aminobutyric acid (GABA) A receptor, pi	7.19822	9.15069	7.53804	10.0754	14.5209	13.27	9.42198	10.4409	6.1623	8.75836	8.32742
Gabrr1	14408	GABA-C	gamma-aminobutyric acid (GABA) C receptor, subunit rho 1	12.5968	20.589	12.9223	18.1357	18.9888	12.3222	8.56546	10.4409	17.4599	16.5436	16.6548
Gabrr3	328699	-	gamma-aminobutyric acid (GABA) receptor, rho 3	26.9933	19.4452	12.9223	31.2337	37.9777	16.1136	19.7005	12.3392	24.6492	21.4092	19.7777
Gad1	14415	EP10|Gad-1	glutamate decarboxylase 1	4816.6	5264.93	5018.01	3719.78	5321.44	4347.89	4268.16	3107.63	5059.22	4053.07	3747.47
Gad2	14417	6330404F12Rik|GAD(65)|GAD65|Gad-2	glutamic acid decarboxylase 2	5316.64	4418.68	4805.93	3305.84	5300.09	5308.17	3756.05	2584.55	5488.51	5369.98	2849.12
Gal3st1	53897	Cst|Gcst	galactose-3-O-sulfotransferase 1	272.632	275.665	229.371	198.484	236.802	224.643	173.879	235.395	217.734	303.621	186.327
Galc	14420	2310068B06Rik|A930008M05Rik|AW212969|AW413532|Gacy|twi|twitcher	galactosylceramidase	437.291	414.07	441.512	411.076	471.371	400.945	382.875	398.653	406.711	446.674	417.413
Gata2	14461	Gata-2	GATA binding protein 2	66.5834	72.0617	51.6892	59.4449	73.7213	90.0466	65.0975	71.1879	93.4615	66.1743	78.0697
Gba	14466	GBA1|GC|GCase|GLUC|betaGC	glucosidase, beta, acid	250.138	301.972	329.519	324.427	256.908	368.717	334.91	353.092	336.873	425.265	396.594
Gdnf	14573	AI385739	glial cell line derived neurotrophic factor	34.1914	17.1575	38.7671	14.1055	26.8078	27.488	25.6963	25.6277	18.4869	29.1944	20.8186
Gdpd2	71584	9130017L10Rik|Gde3|Obdpf	glycerophosphodiester phosphodiesterase domain containing 2	106.174	85.7878	68.919	109.822	92.7104	75.8291	60.8148	59.7978	56.4875	66.1743	59.3329
Gfap	14580	AI836096	glial fibrillary acidic protein	1647.54	1817.58	1636.84	1466.95	1538.06	20722.4	20703.7	18026.1	24759.6	18751.3	12590.1
Gfpt1	14583	2810423A18Rik|AI324119|AI449986|GFA|GFAT|GFAT1|GFAT1m|Gfpt	glutamine fructose-6-phosphate transaminase 1	1156.22	1170.17	1180.27	1137.54	1142.68	1233.21	1532.32	1157.02	1150.3	1236.89	1147.12
Gga1	106039	4930406E12Rik|AU016030|AW209092	golgi associated, gamma adaptin ear containing, ARF binding protein 1	377.005	441.522	389.824	407.044	388.713	411.372	404.288	424.279	441.632	420.4	481.95
Ggt1	14598	CD224|GGT|GGT 1|GGT-1|Ggtp|dwg	gamma-glutamyltransferase 1	61.1847	65.1986	50.6124	59.4449	65.9024	50.2367	61.6714	56.0014	55.4605	55.4694	65.5785
Gjb1	14618	Cnx32|Cx32	gap junction protein, beta 1	478.681	494.138	473.818	266.997	443.445	744.073	467.674	547.673	515.579	896.27	409.086
Glrb	14658	AI853901|Glyrb|spa|spastic	glycine receptor, beta subunit	7982.92	8495.01	8593.32	7900.89	8147.26	5390.49	4772.73	4478.19	5715.64	5108.91	5520.95
Gls	14660	6330442B14|AI314027|B230365M23Rik	glutaminase	6589.26	6849.11	6861.94	7279.38	6803.68	5405.83	4976.45	5568.99	5217.34	4855.15	5642.82
Gnai1	14677	AU046200|Gialpha1|Gnai-1	guanine nucleotide binding protein (G protein), alpha inhibiting 1	7321.38	7734.54	7653.48	7817.55	7752.79	4967.83	5071.51	5663.59	5223.5	5129.49	6056.21
Gnai2	14678	C76432|Galphai2|Gia|Gnai-2	guanine nucleotide binding protein (G protein), alpha inhibiting 2	5648.69	5522.48	5226.03	5382.27	5526.69	6785.78	6303.34	6528.34	6718.86	7451.42	6081.03
Gnai3	14679	AI158965|AW537698|Galphai3|Gnai-3	guanine nucleotide binding protein (G protein), alpha inhibiting 3	1059.96	1096.96	1081.19	1120.4	1118.07	1505.16	1599.16	1653.49	1627.9	1630.05	1453.18
Gnao1	14681	AW050213|Galphao|Gnao|alphaO	guanine nucleotide binding protein, alpha O	9830.17	9336.07	9760.91	9799.55	10365.5	7918.44	8287.95	8331.15	8756.87	8439.84	8480.3
Gnaq	14682	1110005L02Rik|6230401I02Rik|AA408290|AW060788|Dsk1|Dsk10|Galphaq|Gq|GqI	guanine nucleotide binding protein, alpha q polypeptide	4576.41	5041.02	4950.3	5122.39	5038.92	3918.54	3549.5	3749.29	3614.3	3509.14	3778.51
Gnb5	14697	GBS|Gbeta5|flr	guanine nucleotide binding protein (G protein), beta 5	2279.97	2578.29	2777.17	2432.12	2574.72	1624.64	1532.32	1513	2060.24	1676.69	1631.18
Gng2	14702	-	guanine nucleotide binding protein (G protein), gamma 2	1866.09	1669.96	1592.64	1872.95	1885.46	1740.28	1881.8	1399.99	1504.64	1601.82	1560.4
Gngt1	14699	G(y)1|Gng1	guanine nucleotide binding protein (G protein), gamma transducing activity polypeptide 1	8.99772	13.726	11.8454	14.1055	21.2229	15.1658	7.70893	14.2376	12.3246	12.6509	18.7368
Gnptab	432486	EG432486|mKIAA1208	N-acetylglucosamine-1-phosphate transferase, alpha and beta subunits	790.905	868.174	865.794	835.248	824.342	1083.44	946.481	841.915	1029.12	908.92	1013.87
Gnptg	214505	6430527N14Rik|A830081F19|AU067667|AU067744|Mdcp1|Tce7	N-acetylglucosamine-1-phosphotransferase, gamma subunit	1024.85	1023.73	943.331	984.365	984.072	951.652	1044.14	948.221	1039.37	1030.55	956.612
Gpd1l	333433	2210409H23Rik|D9Ertd660e	glycerol-3-phosphate dehydrogenase 1-like	2128.03	2162.97	2270.04	2406.97	2398.14	1617.11	1256.59	1721.8	1462.48	1511.33	1870.49
Gpr37	14763	AI848630|Pael-R	G protein-coupled receptor 37	1595.29	1680.3	1495.8	942.044	1444.25	1098.56	589.305	665.369	849.37	1315.69	433.026
Gpr4	319197	-	G protein-coupled receptor 4	18.8952	11.4384	15.0761	14.1055	16.7549	24.6444	18.844	17.0851	20.5409	21.4092	17.6959
Gpr84	80910	EX33	G protein-coupled receptor 84	14.3964	6.863	23.6909	17.1282	12.2869	49.2889	49.6795	47.4587	64.7039	65.2009	37.4735
Gprasp1	67298	2210415K24Rik|3110031O14Rik|C87852|GASP|GASP1	G protein-coupled receptor associated sorting protein 1	4891.97	4707.03	4786.65	4945.15	5372.58	4319.35	3629.11	4197.17	3717.97	4234.28	4256.35
Gria1	14799	2900051M01Rik|Glr-1|Glr1|GluA1|GluR-A|GluRA|Glur-1|Glur1|HIPA1|gluR-K1	glutamate receptor, ionotropic, AMPA1 (alpha 1)	2913.42	2646.92	2916.05	2853.27	3164.36	3056.79	3090.45	2894.1	3063.79	2799.78	2781.41
Gria2	14800	GluA2|GluR-B|Glur-2|Glur2	glutamate receptor, ionotropic, AMPA2 (alpha 2)	7438.52	7477.29	8289.68	8064.11	7908.56	4362.08	4212.61	6245.49	5065.54	4618.47	6069.66
Gria3	53623	2900064I19Rik|GluA3|GluR-C|GluR-K3|Glur-3|Glur3|Gluralpha3	glutamate receptor, ionotropic, AMPA3 (alpha 3)	5502.23	5428.73	5464.98	5669.48	5396.09	2704.23	2251.86	3791.1	2865.56	3014.91	3680.79
Gria4	14802	GluA4|GluR-D|Glur-4|Glur4|Gluralpha4|spkw1	glutamate receptor, ionotropic, AMPA4 (alpha 4)	2806.39	2741.79	2602.71	2657.95	2672.92	1955.47	1600.05	1729.45	1575.51	1949.25	1869.45
Grik2	14806	AW124492|GluK2|Glur-6|Glur6|Glurbeta2	glutamate receptor, ionotropic, kainate 2 (beta 2)	697.326	565.056	639.655	601.5	634.453	486.252	412.855	609.368	572.067	536.205	500.689
Grin1	14810	GluN1|GluRdelta1|GluRzeta1|M100174|NMD-R1|NMDAR1|NR1|Nmdar|Rgsc174	glutamate receptor, ionotropic, NMDA1 (zeta 1)	1611.51	1891.87	1956.69	1753.11	1735.82	1528.92	1635.14	1688.59	2017.15	1542.44	1836.19
Grin2a	14811	GluN2A|NMDAR2A|NR2A	glutamate receptor, ionotropic, NMDA2A (epsilon 1)	1081.56	1164.42	1271.75	1133.45	1122.58	841.699	842.843	900.767	906.881	778.52	1042.98
Grin2b	14812	AW490526|GluN2B|NR2B|Nmdar2b	glutamate receptor, ionotropic, NMDA2B (epsilon 2)	5654.17	5132.34	6136.07	5807.49	6479.65	4625.52	4179.17	4298.75	4207.94	4443.25	5304.5
Grin2c	14813	GluN2C|NMDAR2C|NR2C	glutamate receptor, ionotropic, NMDA2C (epsilon 3)	179.955	201.315	174.451	189.417	194.356	145.023	124.199	82.5783	84.2176	145.972	82.2333
Grin2d	14814	GluN2D|NMDAR2D|NR2D	glutamate receptor, ionotropic, NMDA2D (epsilon 4)	102.575	73.2055	80.7645	84.6331	91.5933	111.848	90.7937	100.612	77.0285	104.127	89.5201
Grin3b	170483	GluN3B|NR3B	glutamate receptor, ionotropic, NMDA3B	15.2962	14.8699	13.9992	13.098	21.2229	19.905	7.70893	15.1867	9.24344	11.6778	16.6548
Grm1	14816	4930455H15Rik|ENSMUSG00000075319|Gm10828|Gprc1a|mGluR1|nmf373|rcw|wobl	glutamate receptor, metabotropic 1	364.408	311.123	332.749	345.586	380.895	551.654	381.162	418.586	356.384	717.209	401.799
Grm2	108068	4930441L02Rik|Gprc1b|mGluR2|mGluR7	glutamate receptor, metabotropic 2	889.876	1035.2	1077.97	959.175	826.574	785.779	854.834	1161.76	676.825	510.905	861.89
Grm5	108071	6430542K11Rik|AI850523|Glu5R|Gprc1e|mGluR5|mGluR5b	glutamate receptor, metabotropic 5	1943.58	1716.91	2079.47	1888.07	2046.3	1593.41	1207.74	1415.21	1458.43	1307.96	1334.52
Grm8	14823	A230002O04|Gprc1h|mGluR8	glutamate receptor, metabotropic 8	295.127	265.37	275.676	282.111	270.312	271.088	370.028	335.059	322.492	223.824	308.116
Grn	14824	Pgrn|epithelin	granulin	1203.9	1177	1217.92	1209.09	1171.71	1569.62	1427.03	1752.14	1740.88	1894.76	1940.35
Gsk3b	56637	7330414F15Rik|8430431H08Rik|C86142|GSK-3|GSK-3beta|GSK3	glycogen synthase kinase 3 beta	4884.85	5119.9	5537.04	4880.46	5303.39	4520.29	4156.06	4347.29	4826.96	4470.75	4661.25
Gsn	227753	ADF	gelsolin	2473.43	2570.26	2442.26	1679.6	2183.76	2550.74	1827.05	2447.85	2880.89	3594.81	1810.16
Gsr	14782	AI325518|D8Ertd238e|Gr-1|Gr1	glutathione reductase	1045.52	1066.08	1063.94	1035.78	1009.76	1357.37	1386.76	1267.17	1432.78	1494.76	1437.55
Gss	14854	AI314904|GS-A/GS-B|GSH-S	glutathione synthetase	434.593	407.205	402.747	341.554	393.181	454.026	430.843	429.975	421.089	570.266	412.208
Gstp1	14870	GstpiB	glutathione S-transferase, pi 1	5240.18	5496.13	5471.42	4830.98	5367	5417.08	4361.47	5316.27	5561.28	5521.71	4860.2
Gtf2a1	83602	6330549H03Rik|AA536742|AA959775|AW060250|TfIIAa/b|Tfiia1	general transcription factor II A, 1	1841.8	1793.55	1939.41	1782.39	1878.81	2014.21	2262.18	2011.28	1984.28	2138.08	1970.44
Gtf2b	229906	-	general transcription factor IIB	1610.62	1711.21	1696.09	1704.7	1710.14	1758.34	1955.47	1716.08	1957.5	1754.57	1653.03
Gtf2h1	14884	62kDa|AW743425|AW822074|BTF2 p62|C77871|p62	general transcription factor II H, polypeptide 1	583.954	640.547	601.967	603.513	612.111	562.083	499.365	575.2	511.468	583.889	628.723
Gtf2h3	209357	34kDa|5033417D07Rik|BTF2|BTF2 p34|C730029A10|D5Ertd679e|TFIIH	general transcription factor IIH, polypeptide 3	375.206	383.186	396.284	386.895	390.947	376.3	367.457	418.586	350.223	399.965	399.716
Gtf2ird1	57080	1700012P16Rik|BEN|Cream1|ESTM9|GTF3|Gtf2il|MusTRD1|Tg(Alb1-Myc)166.8Sst|WBSCR11|X83320	general transcription factor II I repeat domain-containing 1	502.075	472.405	488.895	459.436	484.774	573.456	452.254	413.84	495.036	596.542	461.133
Gucy1b3	54195	GC-S-beta-1|GCbeta1|Gucy1b1	guanylate cyclase 1, soluble, beta 3	3059.33	3000.32	3480.31	3170.73	3114.1	2012.26	2040.35	2372.02	2680.53	2228.57	2617.91
Gusb	110006	AI747421|Gur|Gus|Gus-r|Gus-s|Gus-t|Gus-u|Gut|asd|g	glucuronidase, beta	197.05	189.877	215.372	184.379	176.485	423.694	433.41	428.078	519.687	529.395	486.114
H2-Ea-ps	100504404	AI323765|E-alpha-f|H-2Ea|H2-Ea|I-Ealpha|Ia-3|Ia3|MHC-H2-Ea	histocompatibility 2, class II antigen E alpha, pseudogene	15.2962	17.1575	11.8454	18.1357	18.9888	12.3222	16.2744	8.54257	25.6762	14.5972	14.573
Hap1	15114	HAP-1	huntingtin-associated protein 1	563.261	369.459	366.132	607.546	790.828	590.519	526.774	485.976	373.846	658.82	430.945
Hc	15139	C5|C5a|He	hemolytic complement	13.4967	9.15069	9.69177	6.04524	25.6908	13.27	13.7047	15.1867	12.3246	16.5436	10.4093
Hcn1	15165	Bcng1|C630013B14Rik|HAC2	hyperpolarization-activated, cyclic nucleotide-gated K+ 1	2345.7	2945.3	3013.03	2854.26	2730.97	2066.39	2383.72	2024.57	2475.15	1538.6	2764.69
Hdac1	433759	HD1|Hdac1-ps|MommeD5|RPD3	histone deacetylase 1	333.816	267.657	281.061	254.907	262.494	377.248	355.467	357.837	377.955	362.011	295.624
Hdac2	15182	D10Wsu179e|YAF1|Yy1bp|mRPD3	histone deacetylase 2	2168.53	2129.8	2112.74	2083.65	2196.06	2042.61	1762.74	1663.95	1831.23	1752.62	1643.66
Hdac6	15185	Hd6|Hdac5|Sfc6|mHDA2	histone deacetylase 6	354.512	390.049	335.98	377.826	388.713	387.674	382.875	452.756	373.846	336.709	446.56
Hdac7	56233	5830434K02Rik|HD7|HD7a|Hdac7a|mFLJ00062	histone deacetylase 7	170.957	193.308	136.762	157.176	146.326	197.155	183.301	320.82	225.95	262.751	278.969
Hexb	15212	-	hexosaminidase B	2685.92	2655.93	2628.64	2549.15	2569.02	3362.92	2605.6	2577.04	3365.72	3696.9	2844.78
Hgf	15234	C230052L06Rik|HGF/SF|NK1|NK2|SF|SF/HGF	hepatocyte growth factor	172.757	178.438	178.759	218.635	209.995	167.771	147.326	211.665	243.411	182.952	251.906
Hif1a	15251	AA959795|HIF-1-alpha|HIF1-alpha|HIF1alpha|MOP1|bHLHe78	hypoxia inducible factor 1, alpha subunit	2881.89	2850.5	2838.67	2646.74	2998.03	3565.78	3925.61	3146.43	3331.83	3556.89	3216.55
Hmgb1	15289	HMG-1|Hmg1|SBP-1|p30	high mobility group box 1	2737.99	2852.68	2658.69	2992.43	2681.83	3102.25	3195	2538.04	2891.09	2689.83	2500.33
Hmox1	15368	D8Wsu38e|HO-1|HO1|Hemox|Hmox|Hsp32	heme oxygenase 1	99.8749	110.952	109.84	120.904	118.401	2229.34	3274.59	4114.78	5251.45	3111.08	3940.87
Hnrnpm	76936	2610023M21Rik|AA409009|Hnrpm|mKIAA4193	heterogeneous nuclear ribonucleoprotein M	1686.13	1721.44	1648.68	1773.27	1753.72	1825.53	1814.18	2017.01	1882.59	1982.36	2174.55
Homer1	26556	PSD-Zip45|SYN47|Ves-1|homer-1|vesl-1	homer homolog 1 (Drosophila)	6788.61	9242.07	8349.07	9758.2	8797.63	6918.29	7025.57	4972.65	10133.9	6326.54	6253.72
Hpgds	54486	H-PGDS|Ptgds2	hematopoietic prostaglandin D synthase	145.764	122.391	138.915	156.169	139.624	250.235	222.702	257.226	301.953	312.38	309.156
Hras	15461	H-ras|Ha-ras|Harvey-ras|Hras-1|Hras1|Kras2|c-H-ras|c-Ha-ras|c-rasHa|ras	Harvey rat sarcoma virus oncogene	3565.03	3914.2	4013.37	3586.85	3893.9	2939.39	2885.69	2528.56	3342.01	2891.29	2745.97
Hspb1	15507	27kDa|Hsp25	heat shock protein 1	112.472	110.952	94.7635	129.972	130.688	2613.2	2998.86	794.46	2169.13	2512.66	710.953
Htr1a	15550	Gpcr18	5-hydroxytryptamine (serotonin) receptor 1A	490.378	448.384	514.74	503.77	478.074	482.461	477.094	300.887	200.274	195.602	311.237
Htr5a	15563	Htr5	5-hydroxytryptamine (serotonin) receptor 5A	285.23	343.151	340.287	301.253	316.109	338.387	375.167	340.752	340.979	251.072	355.999
Htra2	64704	AI481710|Omi|Prss25|mnd2	HtrA serine peptidase 2	195.252	192.165	200.296	185.386	220.047	196.207	226.985	237.294	191.031	226.744	236.291
Htt	15194	AI256365|C430023I11Rik|Hd|Hdh|IT15	huntingtin	1295.69	1269.64	1555	1273.51	1280.06	1537.42	1427.82	1414.23	1546.72	1372.13	1645.72
Icam1	15894	CD54|Icam-1|Ly-47|MALA-2	intercellular adhesion molecule 1	46.7884	30.8836	41.9975	37.279	58.0836	120.378	149.038	110.104	124.273	134.295	135.321
Icam2	15896	CD102|Icam-2|Ly-60	intercellular adhesion molecule 2	64.7837	82.3559	71.073	57.4295	54.7327	96.6816	83.0846	120.545	132.489	107.046	104.093
Ide	15925	1300012G03Rik|4833415K22Rik|AA675336|AI507533	insulin degrading enzyme	1097.72	796.108	751.651	717.368	707.056	769.661	1250.6	840.97	818.558	1260.26	848.358
Idh1	15926	AI314845|AI788952|E030024J03Rik|Id-1|Idh-1|Idpc	isocitrate dehydrogenase 1 (NADP+), soluble	1035.64	957.388	936.867	946.075	1033.2	1135.57	854.834	1026.06	995.212	1076.33	834.825
Igf1	16000	C730016P09Rik|Igf-1|Igf-I	insulin-like growth factor 1	164.659	192.165	180.913	185.386	186.537	235.069	265.528	199.327	205.41	278.32	206.104
Igf1r	16001	A330103N21Rik|CD221|D930020L01|IGF-1R|hyft	insulin-like growth factor I receptor	1204.82	1048.93	1301.9	1099.25	1141.57	1239.81	1172.6	1244.37	1469.69	1374.13	1297.03
Ikbkb	16150	AI132552|IKK-2|IKK-beta|IKK2|IKK[b]|IKKbeta	inhibitor of kappaB kinase beta	485.878	526.164	528.738	562.204	519.403	489.098	544.761	580.894	525.847	502.145	600.616
Il10	16153	CSIF|Il-10	interleukin 10	8.99772	3.4315	3.23057	7.05277	7.81892	5.68717	11.1351	8.54257	8.21636	7.78518	7.28652
Il10ra	16154	AW553859|CDw210|CDw210a|Il10r|mIL-10R	interleukin 10 receptor, alpha	91.777	132.685	103.378	92.6931	98.2953	73.9332	76.2323	120.545	117.083	85.6369	128.035
Il13ra1	16164	AI882074|CD213a1|IL-13R-alpha-1|IL-13r[a]|Il13ra|NR4	interleukin 13 receptor, alpha 1	161.96	126.966	159.376	123.927	127.337	620.85	788.021	685.304	805.204	609.191	594.371
Il15ra	16169	AA690181|IL-15RA	interleukin 15 receptor, alpha chain	50.3874	50.3287	37.69	50.3769	48.0305	57.8197	50.536	60.7469	59.5686	52.55	61.415
Il1b	16176	IL-1beta|Il-1b	interleukin 1 beta	18.8952	25.1644	23.6909	21.1583	20.1058	64.4545	89.0806	215.462	184.869	91.4759	188.408
Il1r1	16177	CD121a|CD121b|IL-1R1|IL-iR|Il1r-1	interleukin 1 receptor, type I	179.055	179.582	177.682	192.439	170.9	597.154	573.027	674.863	720.987	534.257	554.814
Il4ra	16190	CD124|Il4r	interleukin 4 receptor, alpha	100.775	113.24	102.302	112.844	97.1781	408.528	452.254	410.993	479.631	401.91	591.248
Il6	16193	Il-6	interleukin 6	845.787	1091.2	1042.4	923.911	841.098	989.565	1116.91	807.747	952.074	587.783	801.517
Il6ra	16194	CD126|IL-6R|IL-6R-alpha|IL-6RA|Il6r	interleukin 6 receptor, alpha	83.6794	82.3559	85.0719	79.5952	80.4232	175.354	203.001	183.19	184.869	165.435	201.941
Ina	226180	AV028420|NF-66|NF66	internexin neuronal intermediate filament protein, alpha	4477.26	5397.59	4836.34	4872.34	4748.32	5272.97	4848.76	4852.12	5230.74	5260.92	5709.31
Inhbb	16324	-	inhibin beta-B	22.4943	21.7329	32.3058	20.1507	29.0418	18.9573	23.9833	24.6785	20.5409	26.275	30.1869
Inpp4a	269180	107kDa|9630012D15|D130048C09Rik|R74740	inositol polyphosphate-4-phosphatase, type I	4342.17	4330.45	4404.31	4299.04	4361.78	3901.46	3137.5	3436.92	3694.34	3570.47	3678.75
Inpp5f	101490	5830435P03Rik|AI115354|AW561896|SAC2|cI-27|mKIAA0966	inositol polyphosphate-5-phosphatase F	3150.14	3348.04	3343.63	2903.75	3275.05	2936.54	2619.36	2478.24	3008.23	2689.83	2408.63
Ins2	16334	AA986540|Ins-2|InsII|Mody|Mody4	insulin II	8.99772	16.0136	11.8454	20.1507	17.8719	32.2273	24.8398	9.49172	18.4869	35.0334	20.8186
Insr	16337	4932439J01Rik|CD220|D630014A15Rik|IR|IR-A|IR-B	insulin receptor	601.95	520.444	635.347	504.776	545.094	506.157	513.069	469.841	504.28	496.307	459.051
Ipcef1	320495	A130090K04Rik	interaction protein for cytohesin exchange factors 1	3073.57	3431.44	3265.07	3783.22	3027.06	1664.42	1567.45	1728.49	1730.53	1626.1	2343.1
Irf8	15900	AI893568|ICSBP|IRF-8|Icsbp1|Myls	interferon regulatory factor 8	64.7837	75.4929	62.4578	61.4598	72.6046	119.431	98.5026	102.511	102.705	135.267	163.426
Islr2	320563	B930052A04Rik|Linx|Mbu-3|mKIAA1465	immunoglobulin superfamily containing leucine-rich repeat 2	861.986	888.76	903.487	873.534	949.445	2123.16	1406.41	2271.3	2256.39	1891.74	2979.18
Itga5	16402	Cd49e|Fnra|VLA5	integrin alpha 5 (fibronectin receptor alpha)	35.0913	42.3218	57.0735	39.2941	48.0305	171.562	224.414	170.852	248.546	176.14	179.04
Itga7	16404	[a]7|alpha7	integrin alpha 7	133.167	121.247	116.301	96.7239	111.7	371.562	315.208	275.26	315.304	330.87	248.782
Itgal	16408	(p180)|Cd11a|LFA-1|LFA-1A|Ly-15|Ly-21|CD11a ItgaL	integrin alpha L	21.5946	25.1644	29.0753	29.2185	33.5098	34.1229	47.11	47.4587	47.244	37.9529	66.6194
Itgam	16409	CD11b/CD18|CR3|CR3A|Cd11b|F730045J24Rik|Ly-40|MAC1|Mac-1|Mac-1a|CD11b Itgam	integrin alpha M	202.45	195.596	221.833	174.304	203.292	404.737	438.551	491.671	464.225	451.54	538.159
Itgax	16411	AI449405|Cd11c|Cr4|N418	integrin alpha X	18.8952	13.726	13.9992	16.1206	15.6378	14.2179	21.4137	21.8311	18.4869	18.4898	24.9824
Itpr1	16438	D6Pas2|ENSMUSG00000072853|Gm10429|IP3R1|InsP3R|Ip3r|Itpr-1|P400|Pcp-1|Pcp1|opt|wblo	inositol 1,4,5-trisphosphate receptor 1	8573.09	8531.6	10306.7	8382.7	8619.57	4405.53	4680.02	5756.59	6951.94	5841	6487.29
Itpr2	16439	AI649341|InsP3R-2|InsP3R-5|Ip3r2|Itpr5|insP3R2	inositol 1,4,5-triphosphate receptor 2	170.058	216.185	221.833	195.463	192.122	200.947	184.157	188.886	195.139	182.952	159.262
Itpr3	16440	Ip3r3|Itpr-3	inositol 1,4,5-triphosphate receptor 3	28.7929	38.8903	49.5355	29.2185	31.2757	44.5496	46.2535	52.2044	54.4334	55.4694	62.4556
Jam3	83964	1110002N23Rik|JAM-3|JAM-C|Jcam3	junction adhesion molecule 3	1253.37	1175.86	1121.02	948.09	1086.82	1207.58	896.805	1011.82	1106.13	1384.84	802.557
Jun	16476	AP-1|Junc|c-jun	jun proto-oncogene	911.475	833.853	704.268	885.624	979.601	3014.28	3467.31	2170.78	2714.56	2654.82	2463.85
Katna1	23924	-	katanin p60 (ATPase-containing) subunit A1	133.167	178.438	159.376	160.199	127.337	165.876	158.461	158.512	159.193	173.221	194.654
Kcna1	16485	AI840627|Kca1-1|Kv1.1|MBK1|Mk-1|Shak|mceph	potassium voltage-gated channel, shaker-related subfamily, member 1	4710.29	5650.65	5953	4432.18	5102.54	4718.46	4088.34	5069.4	5456.65	5030.2	6186.04
Kcnb1	16500	Kcr1-1|Kv2.1|Shab	potassium voltage gated channel, Shab-related subfamily, member 1	1220.11	1558.99	1660.5	1433.77	1332.57	868.24	855.687	1069.71	1229.37	845.669	1264.72
Kcnj10	16513	BIR10|BIRK-1|Kir1.2|Kir4.1	potassium inwardly-rectifying channel, subfamily J, member 10	2153.1	2375.8	2136.45	1970.71	2155.79	2207.5	1618	1670.54	2053.12	2543.85	1730.05
Keap1	50868	INRF2|mKIAA0132	kelch-like ECH-associated protein 1	723.42	664.567	788.261	732.477	746.149	632.223	632.131	787.813	687.097	710.401	724.489
Kel	23925	CD238|Ece3	Kell blood group	7.19822	13.726	7.53804	13.098	10.0529	11.3743	8.56546	7.59337	11.2975	18.4898	19.7777
Kif3a	16568	Kif3|Kifl|Kns3	kinesin family member 3A	2201.7	2240.8	2249.52	2194.38	2293.13	1938.33	1801.27	1903.05	1817.83	1695.27	1971.53
Klk6	19144	AI849898|BSP|Bssp|Klk29|MSP|Prss18|Prss9|neurosin	kallikrein related-peptidase 6	33.2917	43.4658	48.4586	37.279	42.4458	155.449	98.5026	108.205	120.165	191.71	85.356
Kras	16653	AI929937|K-ras|Ki-ras|Kras-2|Kras2|p21B|ras	v-Ki-ras2 Kirsten rat sarcoma viral oncogene homolog	1536.79	1687.18	1668.11	1701.75	1593.96	1380.05	1343.05	1354.46	1314.59	1258.25	1410.41
L1cam	16728	CD171|L1|N-CAM-L1|NCAM-L1	L1 cell adhesion molecule	1075.21	960.818	949.793	1009.55	1102.45	1054.98	753.759	772.628	723.039	1021.81	891.036
Lama2	16773	5830440B04|dy|mKIAA4087|mer|merosin	laminin, alpha 2	205.149	171.576	214.296	128.964	182.07	182.937	130.195	167.054	140.706	126.509	128.035
Lamb2	16779	AW211941|Lamb-2|Lams|npht	laminin, beta 2	176.356	155.561	163.683	153.146	147.443	199.05	164.456	188.886	181.788	186.845	126.993
Lamp1	16783	AI196048|CD107a|Lamp-1	lysosomal-associated membrane protein 1	6983.33	6899.61	7052.41	6150.98	6637.39	6806.51	5854.38	5482.43	6343.22	7072.97	5412.95
Lclat1	225010	AI181996|Agpat8|Alcat1|Gm91|Lycat	lysocardiolipin acyltransferase 1	1095.06	1183.87	1129.6	1222.15	1122.58	1137.46	1194.92	1181.74	1153.34	1135.65	1252.24
Ldhc	16833	LDH-C4|Ldh-3|Ldh-x|Ldh3|Ldhc4	lactate dehydrogenase C	15.2962	11.4384	16.1529	18.1357	11.1699	12.3222	9.42198	10.4409	14.3787	11.6778	15.6139
Lif	16878	-	leukemia inhibitory factor	19.7951	18.3014	19.3835	26.1959	15.6378	399.048	576.453	189.835	447.794	199.495	167.59
Lmna	16905	Dhe	lamin A	843.989	918.503	845.335	881.594	847.8	1670.08	1881.02	1608.83	1895.94	1530.73	1569.73
Lox	16948	AI893619|TSC-160|rrg	lysyl oxidase	25.1937	21.7329	22.6141	25.1884	20.1058	196.207	186.727	230.65	162.273	163.489	140.526
Lpar1	14745	AI326300|Edg2|Gpcr26|Kdt2|lpA1|vzg-1	lysophosphatidic acid receptor 1	402.2	331.713	334.903	219.644	303.821	295.733	214.135	180.343	264.978	348.388	173.836
Lpo	76113	5830499B15Rik	lactoperoxidase	18.8952	14.8699	9.69177	13.098	22.3399	34.1229	24.8398	25.6277	27.7303	43.7918	27.0641
Lrp1	16971	A2mr|AI316852|CD91|Lrp|b2b1554Clo	low density lipoprotein receptor-related protein 1	2264.69	2380.25	2928	2367.75	2368.08	2755.5	2483.05	2470.69	2949.59	2718.89	2720.02
Lrrc25	211228	Mapa	leucine rich repeat containing 25	29.6926	24.0206	31.2289	21.1583	29.0418	86.2552	114.777	116.748	105.786	105.1	155.098
Lrrc4	192198	MBAG1|NGL-2|NLG-2|Nag14	leucine rich repeat containing 4	1834.66	2341.47	2049.28	2129.94	1969.21	1138.41	1090.37	1335.53	1238.6	1067.56	1426.04
Lrrk2	66725	4921513O20Rik|9330188B09Rik|AW561911|D630001M17Rik|Gm927|cI-46	leucine-rich repeat kinase 2	1159.83	1261.65	1278.2	1268.49	1295.69	757.341	756.329	672.015	1006.51	797.008	780.698
Lsm2	27756	D17H6S56E-2|D17H6S56E2|Dmapl|Dmpkap|G7b|Sm-X5|SmX5|snRNP	LSM2 homolog, U6 small nuclear RNA associated (S. cerevisiae)	331.118	332.855	327.366	356.669	331.747	415.162	408.573	385.365	377.955	458.354	395.554
Lsm7	66094	0910001B06Rik|1110033F18Rik	LSM7 homolog, U6 small nuclear RNA associated (S. cerevisiae)	2553.57	2484.43	2260.3	2348.62	2380.25	2317.57	2436.85	2445.14	2311.96	2436.85	2150.56
Lsr	54135	ILDR3|Lisch7	lipolysis stimulated lipoprotein receptor	98.9755	110.952	90.4564	71.5351	93.8276	200.947	192.722	173.698	203.355	210.2	192.571
Ltbr	17000	AI256028|CD18|LTbetaR|Ltar|TNF-R-III|TNFCR|TNFR-RP|TNFR2-RP|TNFRrp|Tnfbr|Tnfrsf3	lymphotoxin B receptor	127.768	122.391	122.762	130.98	137.39	454.974	435.981	501.164	415.954	517.717	429.904
Lypla1	18777	Pla1a	lysophospholipase 1	1473.88	1420.62	1465.62	1344.08	1318.06	1488.15	1381.58	1228.26	1226.3	1450.97	1287.63
Mag	17136	Gma|siglec-4a	myelin-associated glycoprotein	1355.96	1353.14	1318.06	777.819	1217.49	1436.06	955.903	1172.2	1677.15	1924.94	947.249
Magee1	107528	AI847422|DAMAGE|mMage-e1	melanoma antigen, family E, 1	4747.99	4854.48	5001	4970.24	5117.06	4219.04	4013.65	4100.55	4043.53	3686.41	4055.6
Mal	17153	Mpv17|Vip17	myelin and lymphocyte protein, T cell differentiation protein	4856.16	4487.2	5116	2906.77	4584.03	3183.95	1870.75	2410.97	3573.2	3952.09	1734.13
Man2b1	17159	AW107687|LAMAN	mannosidase 2, alpha B1	591.154	563.91	601.967	583.363	569.665	546.914	495.084	493.57	478.604	543.991	475.704
Map2	17756	G1-397-34|MAP-2|Mtap-2|Mtap2|repro4	microtubule-associated protein 2	15004.4	14341.4	15933.8	16171.9	15857.7	13085.7	12779.1	12054.6	13109.3	11064.1	12165.4
Map2k1	26395	MAPKK1|MEKK1|Mek1|Prkmk1	mitogen-activated protein kinase kinase 1	5986.93	5396.47	6035.68	6179.18	6302.03	5163.02	5316.64	4874.03	5423.84	4845.4	4825.62
Map2k2	26396	AA589381|MEK2|MK2|Prkmk2	mitogen-activated protein kinase kinase 2	1310.95	1416.09	1279.35	1287.63	1319.16	1420.81	1331.93	1396.21	1428.61	1462.68	1405.24
Mapk1	26413	9030612K14Rik|AA407128|AU018647|C78273|ERK|Erk2|MAPK2|PRKM2|Prkm1|p41mapk|p42mapk	mitogen-activated protein kinase 1	15993.5	14650.9	16283.2	15944.8	16822.4	13073	11251.3	13688.7	12950.3	12883.2	14080.4
Mapk10	26414	C230008H04Rik|JNK3|JNK3B1|JNK3B2|SAPK(beta)|Serk2|p493F12|p54bSAPK	mitogen-activated protein kinase 10	9164.24	10363.3	9919.83	10554	9910.21	6567.83	6599.77	7100.97	7070.03	6408.18	8142.18
Mapk3	26417	Erk-1|Erk1|Ert2|Esrk1|Mnk1|Mtap2k|Prkm3|p44|p44erk1|p44mapk	mitogen-activated protein kinase 3	2108.21	1906.75	1924.41	2207.5	2516.67	2147.88	1677.15	2618.82	1925.74	2664.41	2389.01
Mapk8	26419	AI849689|JNK|JNK1|Prkm8|SAPK1	mitogen-activated protein kinase 8	2524.71	2674.22	2599.47	2667	2619.36	2350.74	2253.58	2302.68	2245.16	1926.81	2377.45
Mapk9	26420	AI851083|JNK2|Prkm9|p54aSAPK	mitogen-activated protein kinase 9	4316.36	5030.55	4976.1	4690.09	4549.52	3328.83	3366.19	3549.01	3661.45	3412.94	3805.58
Mapkapk2	17164	AA960234|MAPKAP-K2|MK-2|MK2|Rps6kc1	MAP kinase-activated protein kinase 2	236.642	247.069	222.91	281.102	271.429	499.524	479.664	372.075	389.252	405.804	359.122
Mapt	17762	AI413597|AW045860|Mtapt|Tau	microtubule-associated protein tau	3218.56	3306.75	3480.31	3355.01	3357.57	2532.77	2350.42	2935.72	2761.81	2863.97	3126.86
Marco	17167	AI323439|Ly112|Scara2	macrophage receptor with collagenous structure	19.7951	27.452	26.9216	20.1507	17.8719	51.1847	41.1141	26.5769	56.4875	48.6575	49.9648
Mbp	17196	C76307|Hmbpr|R75289|golli-mbp|mld|shi	myelin basic protein	5715.25	4720.75	5655.74	3289.61	4353.92	4186.71	2193.62	2531.37	3447.89	5141.95	2204.75
Meaf6	70088	2310005N01Rik|2810036M01Rik	MYST/Esa1-associated factor 6	829.593	891.048	814.104	912.828	919.286	861.603	929.351	816.291	849.37	824.257	819.21
Mecp2	17257	1500041B07Rik|D630021H01Rik|Mbd5|WBP10	methyl CpG binding protein 2	632.543	667.998	693.499	625.679	693.653	664.451	686.949	690.999	700.446	737.649	700.548
Mfn2	170731	D630023P19Rik|Fzo	mitofusin 2	2755.12	2947.75	2922.53	2847.34	2978.97	2605.6	2420.52	2578.83	2572.76	2648.02	2652.25
Mgmt	17314	AGT|AI267024|Agat	O-6-methylguanine-DNA methyltransferase	28.7929	33.1712	24.7677	24.181	35.7438	19.905	23.1267	37.0179	27.7303	43.7918	29.1461
Mmp12	17381	AV378681|Mmel	matrix metallopeptidase 12	7.19822	10.2945	10.7686	10.0754	12.2869	95.734	121.63	212.615	127.354	103.154	132.198
Mmp14	17387	AI325305|MT-MMP-1|MT1-MMP|sabe	matrix metallopeptidase 14 (membrane-inserted)	216.846	226.48	179.836	210.575	193.24	369.666	384.588	408.146	351.251	423.319	355.999
Mmp16	17389	MT3-MMP|Mt3mmp	matrix metallopeptidase 16	538.966	465.54	481.356	493.693	474.722	406.632	340.049	485.027	372.819	379.527	540.241
Mmp19	58223	-	matrix metallopeptidase 19	17.0957	16.0136	25.8446	20.1507	16.7549	151.658	122.486	93.0188	109.894	165.435	97.8473
Mmp2	17390	Clg4a|GelA|MMP-2	matrix metallopeptidase 2	56.686	51.4725	35.5365	36.2714	44.6798	59.7154	56.5318	52.2044	51.3524	56.4425	62.4556
Mmp24	17391	AU040325|MT5-MMP|MT5MMP|MTMMP5	matrix metallopeptidase 24	445.388	520.444	452.282	491.678	503.763	466.347	394.866	407.196	449.847	393.151	435.108
Mmp9	17395	AW743869|B/MMP9|Clg4b|MMP-9|pro-MMP-9	matrix metallopeptidase 9	25.1937	20.589	26.9216	24.181	22.3399	43.6016	70.2365	142.376	50.3252	59.3621	198.817
Mmrn2	105450	AA986839|ENDOGLYX1|Emilin3|EndoGlyx-1	multimerin 2	69.2825	70.918	71.073	66.4976	72.6046	154.502	127.625	130.037	162.273	133.321	168.63
Mnat1	17420	E130115E11Rik|MAT1|P36	menage a trois 1	527.267	499.856	511.51	526.942	530.57	470.138	489.943	470.79	482.712	489.495	476.747
Mog	17441	B230317G11Rik	myelin oligodendrocyte glycoprotein	2701.04	2282.03	2621	1387.33	2294.24	1757.37	1180.35	1493	2102.37	2468.81	1033.63
Mpz	17528	Mpp|P-zero|P0	myelin protein zero	12.5968	14.8699	17.2298	19.1432	10.0529	23.6965	15.4179	18.0343	18.4869	19.463	12.4911
Msn	17698	C78546	moesin	141.265	118.959	113.071	91.686	126.22	659.711	723.781	603.676	751.797	701.641	603.739
Mta1	116870	-	metastasis associated 1	2187.4	2276.18	2248.43	2365.62	2318.86	2064.39	1862.08	2295.99	2206.13	2185.73	2234.91
Mta2	23942	AW550797|Mata1l1|Mta1l1|mmta2	metastasis-associated gene family, member 2	154.761	188.733	163.683	167.251	158.613	209.477	226.127	197.428	216.707	200.468	180.081
Mthfr	17769	AI323986	5,10-methylenetetrahydrofolate reductase	13.4967	16.0136	19.3835	17.1282	30.1589	25.5923	19.7005	24.6785	21.568	16.5436	24.9824
Mtor	56717	2610315D21Rik|AI327068|FRAP|FRAP2|Frap1|RAFT1|RAPT1|flat	mechanistic target of rapamycin (serine/threonine kinase)	1353.24	1363.41	1465.62	1321.9	1315.78	1236.03	1234.32	1275.72	1248.86	1203.82	1236.63
Mutyh	70603	5730495A01Rik|Mutyha|Mutyhalpha|Mutyhb|Mutyhbeta|Mutyhc|Myh	mutY homolog (E. coli)	36.8908	50.3287	25.8446	53.3993	30.1589	25.5923	40.2576	50.306	43.136	33.0872	47.8826
Myc	17869	AU016757|Myc2|Niard|Nird|bHLHe39	myelocytomatosis oncogene	116.071	114.384	97.9946	100.754	99.4121	594.309	475.381	570.451	488.874	546.91	481.95
Myct1	68632	1110020B04Rik|AI225941|AI642973|Mtmc1	myc target 1	25.1937	18.3014	32.3058	18.1357	32.3928	33.1751	23.9833	45.5604	17.4599	22.3824	34.3508
Myd88	17874	-	myeloid differentiation primary response gene 88	107.073	129.254	93.6872	90.6786	110.583	282.463	293.796	347.397	364.602	285.133	344.548
Myh10	77579	5730504C04Rik|9330167F11Rik|Fltn|Myhn-2|Myhn2|NMHC II-B|NMHC-B|NMHCII-B|NMMHC II-b|NMMHC-B|NMMHC-IIB|SMemb|mKIAA3005	myosin, heavy polypeptide 10, non-muscle	5759.39	5586.39	6186.47	5654.17	6340.14	4200.95	3695.11	3827	4094.86	4286.84	4069.96
Myrf	225908	6030439E18|Gm1804|Gm98|Mrf	myelin regulatory factor	887.178	824.703	881.948	523.919	789.716	1163.94	768.318	945.38	1131.8	1409.14	693.259
Naglu	27419	-	alpha-N-acetylglucosaminidase (Sanfilippo disease IIIB)	173.656	155.561	169.067	166.243	170.9	226.538	229.554	213.563	171.517	263.723	185.286
Napsa	16541	KAP|Kdap|NAP1|SNAPA|pronapsin	napsin A aspartic peptidase	22.4943	12.5822	23.6909	21.1583	17.8719	18.0094	27.4094	28.4751	30.8114	25.3018	24.9824
Ncam1	17967	CD56|E-NCAM|NCAM-1|Ncam	neural cell adhesion molecule 1	4291.9	4000.04	4417.15	3971.59	4520.6	4537.56	4323.85	4086.08	4454.35	4297.55	3970.21
Ncf1	17969	NCF-47K|NOXO2|Ncf-1|p47-phox|p47<phox>|p47phox	neutrophil cytosolic factor 1	88.1782	81.2125	74.3036	87.6559	82.6573	132.701	131.051	191.732	163.301	149.865	258.151
Ncl	17975	B530004O11Rik|C23|D0Nds28|D1Nds28|Nucl	nucleolin	426.494	456.389	444.744	411.076	371.959	497.627	565.318	637.844	506.336	573.186	594.371
Nefh	380684	NF-H|NF200|Nfh|mKIAA0845	neurofilament, heavy polypeptide	1676.22	1992.55	1607.72	1352.11	1695.62	2354.49	2065.96	1459.85	1712.04	2314.2	1885.07
Nefl	18039	AI847934|CMT2E|NF-L|NF68|Nfl	neurofilament, light polypeptide	2193.62	2637.76	2492.88	2463.51	2412.65	1639.8	1920.41	1823.38	1864.15	1812.04	2157.88
Negr1	320840	5330422G01Rik|KILON|Ntra	neuronal growth regulator 1	6065.45	6074.71	6113.15	6516.58	6516.58	3145.99	2399.14	2687.04	3219.9	3403.96	3524.49
Nelfa	24116	Whsc2|Whsc2h	negative elongation factor complex member A, Whsc2	398.601	419.789	399.516	412.083	449.031	401.894	395.724	438.517	420.062	446.674	426.78
Nell2	54003	A330108N19Rik|R75516|mel91	NEL-like 2	11698.2	11578	11776.3	12654.8	12293.4	9926.71	10218.5	9961.86	9609.86	8851.46	9778.52
Neo1	18007	2610028H22Rik|AI327052|D930014N22Rik|Igdcc2	neogenin	1077	1059.16	1065.05	924.917	974.015	1098.56	941.345	980.497	1104.06	1097.72	1003.45
Nes	18008	AA166324|C78523|ESTM46	nestin	84.5791	109.808	110.916	80.6029	72.6046	896.674	1058.72	916.9	1364.92	1049.07	842.113
Nf1	18015	AW494271|E030030H24Rik|Nf-1	neurofibromatosis 1	2129.8	2149.22	2380.91	2211.49	2284.24	1984.83	1730.17	1525.32	1693.63	1798.4	1690.46
Nfe2l2	18024	Nrf2	nuclear factor, erythroid derived 2, like 2	280.73	292.822	287.522	237.779	288.185	562.083	617.57	644.488	699.417	697.747	652.661
Nfkbia	18035	AI462015|Nfkbi	nuclear factor of kappa light polypeptide gene enhancer in B cells inhibitor, alpha	393.203	319.13	317.673	281.102	287.066	441.702	492.514	488.824	737.419	517.717	487.156
Nfkbib	18036	I(Kappa)B(beta)|I-kappa-B-beta|IKB-beta|IKappaBbeta|IkB|IkBb|NF-kappa-BIB|ikB-B	nuclear factor of kappa light polypeptide gene enhancer in B cells inhibitor, beta	377.005	452.96	435.051	408.052	425.575	447.39	514.783	413.84	534.064	397.045	444.475
Ngf	18049	Ngfb	nerve growth factor	90.8774	98.3696	92.6103	116.874	101.646	136.492	244.971	105.358	128.381	118.724	96.8064
Ngfr	18053	LNGFR|Tnfrsf16|p75|p75NGFR|p75NTR	nerve growth factor receptor (TNFR superfamily, member 16)	51.2873	28.596	30.1522	19.1432	58.0836	52.1325	35.9749	54.1027	48.2712	38.9259	39.5553
Ninj2	29862	-	ninjurin 2	84.5791	104.089	94.7635	66.4976	86.0087	66.3503	47.11	63.5945	86.272	85.6369	51.0055
Nkx6-2	14912	Gtx|Nkx6.2	NK6 homeobox 2	69.2825	77.7807	57.0735	41.3089	61.4346	74.8811	79.6587	77.8325	100.65	118.724	61.415
Nlrp3	216799	AGTAVPRL|AII/AVP|Cias1|FCAS|FCU|MWS|Mmig1|NALP3|Pypaf1	NLR family, pyrin domain containing 3	17.9954	14.8699	19.3835	13.098	22.3399	44.5496	50.536	72.1371	85.2448	39.899	68.7015
Nmb	68039	3110023K12Rik	neuromedin B	136.765	76.637	51.6892	111.837	94.9443	67.2979	71.0932	57.8995	69.8394	91.4759	61.415
Nme5	75533	1700019D05Rik|Nm23-M5	NME/NM23 family member 5	325.718	303.117	324.135	277.073	252.441	236.017	226.985	224.005	224.923	300.704	223.801
Nmnat2	226518	AI843915|D030041I09Rik|PNAT1|PNAT2	nicotinamide nucleotide adenylyltransferase 2	3625.09	3734.5	3666.79	3956.48	3721.84	3664.5	3869.95	3094.31	3365.72	3548.02	3324.68
Nol3	78688	ARC|B430311C09Rik|MYC|NOP|Nop30	nucleolar protein 3 (apoptosis repressor with CARD domain)	161.06	175.007	178.759	173.297	161.964	112.796	109.638	184.14	165.355	168.355	172.794
Nos1	18125	2310005C01Rik|N-NOS|NC-NOS|NO|NOS|NOS-I|Nos-1|bNOS|nNOS	nitric oxide synthase 1, neuronal	266.333	205.89	267.062	278.081	403.233	552.603	395.724	316.074	298.871	400.937	365.366
Nos2	18126	MAC-NOS|NOS-II|Nos-2|Nos2a|i-NOS|iNOS	nitric oxide synthase 2, inducible	16.1959	32.0273	19.3835	26.1959	20.1058	28.4359	27.4094	20.8817	30.8114	27.2482	31.2278
Nos3	18127	2310065A03Rik|Nos-3|eNOS|ecNOS	nitric oxide synthase 3, endothelial cell	49.4878	59.4795	41.9975	39.2941	42.4458	69.1938	94.2199	102.511	88.3262	83.691	110.338
Nostrin	329416	Daip2|mDaIP2	nitric oxide synthase trafficker	46.7884	34.3151	55.9967	50.3769	36.8607	64.4545	60.8148	47.4587	61.6227	39.899	52.0465
Notch1	18128	9930111A19Rik|Mis6|N1|Tan1|lin-12	notch 1	332.016	338.575	370.441	319.389	356.32	594.309	515.64	461.3	534.064	542.045	456.968
Notch3	18131	AW229011|N3|hpbk	notch 3	55.786	37.7465	40.9207	43.3242	42.4458	54.0282	35.1183	36.0686	44.1631	44.7647	40.5961
Notch4	18132	Int-3|Int3|N4	notch 4	23.3942	22.8767	24.7677	20.1507	18.9888	35.0708	37.6879	30.3735	42.1088	31.1407	41.6372
Nova1	664883	9430099M15Rik|G630039L02|Nova-1	neuro-oncological ventral antigen 1	1710.5	1945.6	2002.94	1738.95	1722.39	1254.94	1182.89	1569.95	1476.94	1250.51	1520.78
Npas4	225872	LE-PAS|Nxf	neuronal PAS domain protein 4	283.428	354.588	281.061	504.776	273.664	106.16	585.875	265.769	4320.85	146.946	286.256
Npc1	18145	A430089E03Rik|C85354|D18Ertd139e|D18Ertd723e|lcsd|nmf164|spm	Niemann-Pick type C1	1168.79	1154.14	1295.51	1030.69	1178.39	1018.95	814.573	881.783	830.882	1193.1	848.358
Npc2	67963	2700012J19Rik|AA408070|AU045843|HE1	Niemann-Pick type C2	144.863	155.561	127.069	118.89	135.156	125.118	100.216	95.8662	112.975	123.59	105.134
Nptn	20320	AW554172|SDR-1|Sdfr1	neuroplastin	20328.3	22454.2	23420.8	20257.9	21268	15366.5	14087.2	14502.4	17472.5	15522.8	16974.7
Npy	109648	0710005A05Rik	neuropeptide Y	4161.53	5245.63	5294.95	4574.19	4518.1	4790.63	5233.64	3731.14	4041.57	2901.94	3413.18
Nqo1	18104	AV001255|Dia4|Dtd|Nmo-1|Nmo1|Nmor1|Ox-1|Ox1|Qr1	NAD(P)H dehydrogenase, quinone 1	146.663	140.691	148.607	115.867	108.348	184.833	173.022	139.529	116.056	228.69	106.175
Nr4a2	18227	HZF-3|NOT|Nurr1|RNR-1|TINOR|TINUR	nuclear receptor subfamily 4, group A, member 2	2315.17	1261.65	1650.86	2342.45	2304.28	1432.18	967.039	232.547	619.311	890.431	345.588
Nrg1	211323	6030402G23Rik|ARIA|D230005F13Rik|GGF|GGFII|HRG|HRGalpha|Hgl|NDF|SMDF	neuregulin 1	597.452	615.383	667.655	585.38	549.559	412.32	378.592	466.043	440.604	483.657	492.36
Nrxn1	18189	1700062G21Rik|9330127H16Rik|A230068P09Rik|mKIAA0578	neurexin I	8058.52	8553.5	8807.4	8916.74	8394.33	5862.5	4804.26	5931.58	4975.07	5706.54	6359.95
Nsf	18195	AI316878|AU020090|AU067812|SKD2	N-ethylmaleimide sensitive fusion protein	21557.5	22105.2	22255.9	22045.6	21995.2	22093	21925.2	22707.8	22491.6	20798.6	23815.3
Ntf3	18205	AI316846|AI835689|Nt3|Ntf-3	neurotrophin 3	26.0935	27.452	27.9984	33.2488	44.6798	66.3503	51.3926	69.2897	18.4869	42.8184	36.4326
Ntng1	80883	A930010C08Rik|AI853992|Lmnt1	netrin G1	530.868	387.76	208.91	238.787	435.627	889.093	478.81	210.717	161.246	1005.26	188.408
Ntrk1	18211	C80751|Tkr|TrkA|trk	neurotrophic tyrosine kinase, receptor, type 1	61.1847	45.7535	67.8422	27.2035	50.2646	35.0708	23.9833	20.8817	45.1899	39.899	35.3917
Nts	67405	5033428E16Rik|NMN-125|NN|NT|NT/N|NTS1	neurotensin	138.565	88.0756	93.6872	74.5579	126.22	134.596	183.301	152.817	364.602	219.931	62.4556
Nwd1	319555	A230063L24Rik	NACHT and WD repeat domain containing 1	671.233	738.918	769.955	728.447	711.525	389.57	342.619	354.991	371.792	435.971	376.817
Olfm3	229759	B230206G02Rik	olfactomedin 3	2031.74	1693.98	1704.7	1986.9	1964.85	1104.29	812.864	744.15	856.56	1190.13	826.499
Olig2	50913	AI604895|Bhlhb1|Olg-2|Oligo2|RK17|bHLHe19	oligodendrocyte transcription factor 2	666.735	749.212	675.19	566.236	640.036	743.124	588.448	821.986	565.903	912.816	773.41
Opa1	74143	1200011N24Rik|AI225888|AI847218|lilr3|mKIAA0567	optic atrophy 1	2038.93	2062.39	2118.17	1984.83	2056.39	1781.03	1712.28	1612.63	1703.87	1627.11	1714.41
Optn	71648	4930441O07Rik|FIP2|HYPL|NRP	optineurin	436.392	455.245	396.284	436.265	426.692	465.401	443.691	416.687	401.576	474.897	350.794
Osmr	18414	OSMRB	oncostatin M receptor	69.2825	45.7535	63.5346	72.5428	77.0723	686.25	714.356	619.809	741.529	683.151	556.898
Oxr1	170719	2210416C20Rik|C7|C7B	oxidation resistance 1	8467.97	9315.39	8724.76	9371.08	8836.75	7448.32	6512.97	7115.75	6104.68	6481	7485.07
P2rx4	18438	AI504491|AW555605|D5Ertd444e|P2X4	purinergic receptor P2X, ligand-gated ion channel 4	236.642	306.548	251.986	217.628	235.686	214.217	244.115	265.769	282.438	273.455	318.524
P2rx7	18439	AI467586|P2X(7)|P2X7R	purinergic receptor P2X, ligand-gated ion channel, 7	150.262	147.555	130.3	115.867	135.156	161.137	162.744	177.496	166.381	174.194	146.771
P2ry12	70839	2900079B22Rik|4921504D23Rik|P2Y12	purinergic receptor P2Y, G-protein coupled 12	417.496	382.04	468.433	389.916	397.649	121.326	71.0932	81.629	111.948	131.375	91.6015
Pah	18478	AW106920	phenylalanine hydroxylase	16.1959	21.7329	20.4604	24.181	17.8719	22.7487	17.9875	25.6277	31.8385	31.1407	21.8595
Pak1	18479	AW045634|PAK-1|Paka	p21 protein (Cdc42/Rac)-activated kinase 1	12428.8	14098	13417.2	14043.4	12752.6	9042.46	8629.73	10558.4	10293.9	9472.31	12347.2
Palm	18483	-	paralemmin	2021.77	2077.16	2162.37	2188.31	2201.54	1572.45	1357.65	2033.15	1686.36	1502.55	1814.3
Park2	50873	PRKN	Parkinson disease (autosomal recessive, juvenile) 2, parkin	183.554	168.144	141.068	159.19	175.368	119.431	116.49	239.191	140.706	137.214	149.894
Park7	57320	DJ-1|Dj1	Parkinson disease (autosomal recessive, early onset) 7	5654.96	5830.08	5765.38	5437.77	5701	5716.44	5258.37	5342.13	5620.18	5938.16	5473.32
Parp1	11545	5830444G22Rik|AI893648|ARTD1|Adprp|Adprt1|C80510|PARP|PPOL|parp-1|sPARP-1	poly (ADP-ribose) polymerase family, member 1	922.267	1093.47	1044.57	1061.95	953.91	905.205	950.762	855.207	960.292	943.952	938.921
Pcna	18538	-	proliferating cell nuclear antigen	1862.6	2076.01	1988.96	1919.35	1874.25	2571.51	2418.84	2373.01	2496.69	2818.28	2422.2
Pcsk2	18549	6330411F23Rik|AI839700|Nec-2|Nec2|PC2|Phpp-2|SPC2	proprotein convertase subtilisin/kexin type 2	2558.89	2602.17	2737.42	2369.72	2421.69	2165.82	1838.1	2156.54	2238.94	2180.89	2372.35
Pde1b	18574	Pde1b1	phosphodiesterase 1B, Ca2+-calmodulin dependent	2265.64	1826.67	2700.85	1208	2385.87	1150.7	933.632	679.608	2003.77	1764.32	798.39
Pde4d	238871	9630011N22Rik|Dpde3	phosphodiesterase 4D, cAMP specific	1159.83	1207.91	1259.91	1265.51	1142.68	1125.15	1244.54	1004.23	1159.51	975.096	997.208
Pdgfrb	18596	AI528809|CD140b|PDGFR-1|Pdgfr	platelet derived growth factor receptor, beta polypeptide	53.9866	64.0546	54.92	65.4899	59.2006	68.2459	63.3841	68.3406	68.8121	59.3621	61.415
Pdpk1	18607	Pdk1	3-phosphoinositide dependent protein kinase 1	2509.53	2614.83	2709.29	2504.66	2714.37	2142.23	2137.04	1946.81	2407.47	2103.97	2201.54
Pecam1	18613	C85791|Cd31|PECAM-1|Pecam	platelet/endothelial cell adhesion molecule 1	208.748	196.739	183.066	164.228	142.975	378.196	424.847	403.398	436.495	408.723	440.314
Pfn1	18643	Pfn	profilin 1	2869.33	3047.27	2881.69	2966.2	2938.78	5543.19	5391.98	4946.18	5391.98	5313.33	5049.41
Pgam1	18648	2310050F24Rik|Pgam-1	phosphoglycerate mutase 1	6472.02	6879.08	7123.65	6983.33	6854.81	6795.2	6848.16	6267.18	7263.25	6451.86	6539.21
Pgk1	18655	Pgk-1	phosphoglycerate kinase 1	3842.15	3994.23	3952.09	3951.54	3912.84	4262.55	4956.82	4270.24	4859.86	4202.99	4446.95
Phf19	74016	3110009G19Rik|3321402G02Rik	PHD finger protein 19	16.1959	11.4384	11.8454	14.1055	12.2869	19.905	28.2659	25.6277	21.568	20.4361	23.9413
Phf2	18676	GRC5	PHD finger protein 2	428.292	432.369	492.125	466.489	443.445	470.138	422.275	511.606	464.225	476.843	494.443
Phf21a	192285	80kDa|Bhc|Bhc80|D030065N23Rik|PFTF1	PHD finger protein 21A	125.969	124.678	117.378	92.6931	129.571	113.743	102.785	130.037	121.192	123.59	109.298
Pik3ca	18706	6330412C24Rik|caPI3K|p110|p110alpha	phosphatidylinositol 3-kinase, catalytic, alpha polypeptide	2112.74	2439.72	2483.23	2219.62	2226.1	1948.84	1871.53	1710.38	1944.25	1926.81	1911.12
Pik3cb	74769	1110001J02Rik|AI447572|p110beta	phosphatidylinositol 3-kinase, catalytic, beta polypeptide	1114.82	1150.7	1230.82	1217.07	1225.37	1088.18	853.117	1047.91	963.373	1018.89	1061.73
Pik3r1	18708	PI3K|p50alpha|p55alpha|p85alpha	phosphatidylinositol 3-kinase, regulatory subunit, polypeptide 1 (p85 alpha)	2355.63	2375.8	2424.04	2455.33	2405.97	2356.45	2609.94	3521.32	2703.1	2904.75	3978.48
Pink1	68943	1190006F07Rik|AU042772|AW557854|BRPK|mFLJ00387	PTEN induced putative kinase 1	7071.5	7909.66	8210.19	6906.79	7473.66	5923.36	5088.77	5656.13	6595.65	6257.19	5635.78
Pkn1	320795	DBK|F730027O18Rik|PAK1|PRK1|Pkn|Prkcl1|Stk3	protein kinase N1	181.755	193.308	163.683	174.304	186.537	170.615	149.038	247.734	175.626	196.576	229.004
Pla2g16	225845	C78643|HRSL3|Hrasls3|Hrev107|MLP-3	phospholipase A2, group XVI	1642.07	1436.66	1605.6	1128.43	1632.99	1582.95	1354.18	1099.17	1248.86	2087.41	885.832
Pla2g2a	18780	EF|Mom1|Pla2|sPLA2|sPla2-IIA	phospholipase A2, group IIA (platelets, synovial fluid)	16.1959	16.0136	12.9223	19.1432	7.81892	10.4265	12.8482	8.54257	14.3787	9.73149	13.5321
Pla2g2e	26970	-	phospholipase A2, group IIE	12.5968	18.3014	16.1529	4.03014	6.70195	17.0615	8.56546	7.59337	16.4327	9.73149	16.6548
Pla2g2f	26971	-	phospholipase A2, group IIF	22.4943	21.7329	18.3066	25.1884	18.9888	58.7672	36.8315	37.0179	26.7032	32.114	22.9004
Pla2g4a	18783	Pla2g4|cPLA2|cPLA2-alpha|cPLA2alpha	phospholipase A2, group IVA (cytosolic, calcium-dependent)	77.3806	72.0617	87.2256	59.4449	60.3177	169.667	156.748	164.207	187.949	180.032	180.081
Pla2g4b	211429	A030011C02Rik|Gm1013|cPLA2-beta	phospholipase A2, group IVB (cytosolic)	21.5946	36.6027	19.3835	40.3015	31.2757	18.9573	24.8398	46.5094	23.622	18.4898	24.9824
Pla2g4c	232889	D7Ertd445e	phospholipase A2, group IVC (cytosolic, calcium-independent)	11.6971	20.589	22.6141	23.1733	14.5209	29.3836	16.2744	23.7293	29.7843	28.2213	37.4735
Pla2g4d	78390	2610311B01Rik|Pla2delta|cPLA2delta	phospholipase A2, group IVD	15.2962	10.2945	12.9223	19.1432	16.7549	5.68717	23.9833	8.54257	14.3787	6.81205	13.5321
Pla2g4e	329502	2310026J01Rik|C230096D22|Pla2epsilon	phospholipase A2, group IVE	75.5809	72.0617	86.1489	47.3542	51.3816	34.1229	29.1225	56.9502	67.7853	37.9529	59.3329
Pla2g4f	271844	4732472I07Rik|Gm647|Pla2zeta	phospholipase A2, group IVF	15.2962	17.1575	8.61488	7.05277	10.0529	19.905	12.8482	16.136	17.4599	15.5704	12.4911
Pla2g6	53357	BB112799|PNPLA9|iPLA(2)beta|iPLA2|iPLA2beta	phospholipase A2, group VI	146.663	172.719	161.529	165.236	146.326	140.283	111.351	133.833	129.408	139.16	131.157
Plcb1	18795	3110043I21Rik|AI132408|Plcb|mKIAA0581	phospholipase C, beta 1	5548.95	5785.4	6878.13	5596.85	5704.56	3219.01	3301.03	3042.2	3950.99	2880.49	3496.51
Plcb2	18796	AI550384|B230205M18Rik|B230399N12	phospholipase C, beta 2	48.5877	51.4725	45.2282	45.3393	43.5627	32.2273	22.2702	33.2211	26.7032	28.2213	64.5377
Plcb3	18797	mKIAA4098	phospholipase C, beta 3	158.361	169.287	162.606	126.949	158.613	205.686	234.693	235.395	210.544	235.503	187.368
Plcb4	18798	A930039J07Rik|AI854601|C230058B11Rik	phospholipase C, beta 4	1715.84	1899.89	1844.61	1588.89	1561.59	1715.6	1154.62	867.542	959.261	2225.63	1110.66
Plcl2	224860	PLC-L2|PRIP-2|Plce2|mKIAA1092	phospholipase C-like 2	2794.74	3318.23	3372.73	3128.38	2945.51	2112.74	2229.65	2508.66	2970.31	2036.82	2702.16
Plekho2	102595	AI840980|Plekhq1	pleckstrin homology domain containing, family O member 2	294.226	314.555	292.905	303.268	280.365	334.595	328.056	403.398	343.035	401.91	476.747
Pllp	67801	0610010I06Rik|AV001002|Plapi|Tm4sf11	plasma membrane proteolipid	405.799	379.754	335.98	243.825	323.928	242.653	182.444	238.243	262.924	380.502	190.49
Pls1	102502	AI427122	plastin 1 (I-isoform)	497.575	539.889	579.349	330.471	466.903	377.248	258.677	312.279	307.086	435.971	257.11
Plxnb3	140571	AI451018|Plxn6	plexin B3	227.643	221.904	185.221	154.153	188.772	195.26	139.617	209.768	199.248	276.374	170.712
Plxnc1	54712	2510048K12Rik|AW742158|CD232|Vespr	plexin C1	601.049	595.939	514.74	738.523	722.693	434.12	337.478	426.18	307.086	451.54	475.704
Pmp22	18858	22kDa|Gas-3|HNPP|Tr|trembler	peripheral myelin protein 22	362.609	351.156	353.209	241.808	316.109	411.372	352.896	367.329	389.252	542.045	353.915
Pnkd	56695	2210013N15Rik|2810403H05Rik|AI854243|Brp17|MNCb-5687|MR-1|Tahccp2	paroxysmal nonkinesiogenic dyskinesia	2284.56	2622.81	2441.24	2385.87	2412.65	2090.02	1977.83	2168.83	2188.61	1932.7	2373.33
Polr2b	231329	Pol2rb|Rpb140|Rpb2	polymerase (RNA) II (DNA directed) polypeptide B	1175.13	1182.73	1277.14	1245.32	1177.33	1168.71	1148.63	1048.86	1112.28	1106.43	1045.08
Polr2h	245841	-	polymerase (RNA) II (DNA directed) polypeptide H	874.582	975.691	930.408	959.175	969.549	835.068	858.259	1006.12	872.989	897.246	956.612
Polr2j	20022	14.5kDa|Polr2i|Rpb11a|Rpo2-4	polymerase (RNA) II (DNA directed) polypeptide J	1123.82	1185.02	1137.14	1139.51	1184.04	1046.46	1073.27	1018.46	1041.39	1035.42	1072.16
Polr2k	17749	ABC10-alpha|MafY|Mt1a|RPABC4|RPB10alpha|RPB12|RPB7.0	polymerase (RNA) II (DNA directed) polypeptide K	2304.28	2228.26	1964.16	2325.46	2185.88	1951.68	2185.88	2017.99	2059.25	2107.91	1994.48
Polr2l	66491	2510029B14Rik	polymerase (RNA) II (DNA directed) polypeptide L	85.4785	86.9317	69.996	95.7161	99.4121	106.16	107.068	107.256	110.921	113.859	116.584
Ppargc1a	19017	A830037N07Rik|ENSMUSG00000079510|Gm11133|PGC-1|PGC-1v|Pgc-1alpha|Pgc1|Pgco1|Ppargc1	peroxisome proliferative activated receptor, gamma, coactivator 1 alpha	992.45	1052.35	1013.32	894.694	1023.16	873.928	1111.81	1006.12	920.236	911.842	955.571
Ppm1l	242083	3222401G13|5930404J21Rik|AI481720|AW045850|PP2C|PP2Cepsilon|Pp2ce|Ppp2ce|mKIAA4175	protein phosphatase 1 (formerly 2C)-like	1381.19	1865.57	1767.14	1514.37	1609.62	1375.37	1584.6	1703.75	1622.72	1346.87	1865.31
Ppp2ca	19052	PP2A|R75353	protein phosphatase 2 (formerly 2A), catalytic subunit, alpha isoform	11716.9	12373.8	12330.1	12055.5	12088.9	10545.9	10133.9	9031.19	10633.3	10267.5	9018.68
Ppp2r5c	26931	2610043M05Rik|2700063L20Rik|AI060890|AW545884|C85228|D12Bwg0916e|mKIAA0044	protein phosphatase 2, regulatory subunit B', gamma	6055.37	6509.36	6502.14	6328.29	6252.86	6175.33	5972.83	5762.58	6194.19	5545.88	5780.19
Ppp2r5e	26932	4633401M22Rik|AI449017|B56beta	protein phosphatase 2, regulatory subunit B', epsilon	1457.62	1611.62	1627.11	1603.05	1601.71	1327.04	1229.96	1284.24	1177	1303.07	1290.76
Ppp3ca	19055	2900074D19Rik|CN|Caln|Calna|CnA	protein phosphatase 3, catalytic subunit, alpha isoform	35627.4	37732	44228.8	34959.6	37614.5	24461.1	24478	25053.1	32679.5	25615	29087.3
Ppp3cb	19056	1110063J16Rik|Calnb|CnAbeta|Cnab	protein phosphatase 3, catalytic subunit, beta isoform	12047.9	12504	12838.6	12519.6	12465.9	9698.19	8625.55	9554.07	9419.27	9299.26	10593.6
Ppp3cc	19057	Calnc|PP2BA gamma	protein phosphatase 3, catalytic subunit, gamma isoform	1081.56	1157.58	1044.57	1154.62	1149.35	957.342	1100.7	1048.86	986.996	1097.72	1014.91
Ppt1	19063	9530043G02Rik|AA960502|C77813|CLN1|D4Ertd184e|INCL|PPT	palmitoyl-protein thioesterase 1	1117.53	1167.82	1126.4	1039.81	993.007	936.484	855.687	848.558	958.238	901.135	934.752
Pqbp1	54633	PQBP-1|Sfc2|npw38	polyglutamine binding protein 1	834.993	897.912	920.714	885.624	855.616	836.963	768.318	828.628	874.018	782.409	701.588
Prf1	18646	Pfn|Pfp|Prf-1	perforin 1 (pore forming protein)	11.6971	14.8699	8.61488	8.06028	8.93594	5.68717	7.70893	6.64422	10.2705	3.89259	9.36838
Prkaa2	108079	2310008I11Rik|A830082D05|AMPKalpha2	protein kinase, AMP-activated, alpha 2 catalytic subunit	791.804	804.116	759.186	800.99	774.075	632.223	599.581	735.611	586.444	560.535	766.122
Prkaca	18747	PKCD|Pkaca	protein kinase, cAMP dependent, catalytic, alpha	4835.33	4977.83	4948.24	4892.65	5177.36	5062.38	4555.84	4550.47	4678.08	4548.58	4476.02
Prkacb	18749	CbPKA|Pkacb	protein kinase, cAMP dependent, catalytic, beta	5761.39	5898.78	6131.82	6063.35	6191.61	4097.7	3987.31	5101.83	4828.3	4490	5042.42
Prkca	18750	AI875142|Pkca	protein kinase C, alpha	2789.32	3613.3	3976.82	3573.69	3259.42	1945.06	2304.12	2413.82	2243.13	1616.44	2538.75
Prkcb	18751	A130082F03Rik|PKC-Beta|Pkcb|Prkcb1|Prkcb2	protein kinase C, beta	22183.5	21769.2	24687.6	22083.8	21427.9	13268.3	12232.2	14207.8	15497	13184.9	15701.3
Prkce	18754	5830406C15Rik|PKC[e]|PKCepsilon|Pkce|R75156	protein kinase C, epsilon	7648.18	7359.54	7980.7	8199.39	8209.62	7895.42	7855.57	6598.85	7110.33	6256.33	6915.89
Prkcg	18752	PKCgamma|Pkcc|Prkcc	protein kinase C, gamma	5008.98	3878.81	3972.41	5072.92	5226.39	4429.41	3829.66	4250.45	2871.72	4188.45	3939.78
Prkcq	18761	A130035A12Rik|AW494342|PKC-0|PKC-theta|PKCtheta|Pkcq	protein kinase C, theta	215.046	196.739	240.14	173.297	208.877	220.851	161.03	103.46	129.408	268.59	97.8473
Prkcsh	19089	80K-H|PKCSH	protein kinase C substrate 80K-H	1736.54	1728.37	1787.59	1626.21	1807.27	1940.21	1762.74	1633.56	1849.73	1979.33	1697.74
Prl	19109	AV290867|Prl1a1	prolactin	12.5968	13.726	6.46115	12.0905	15.6378	17.0615	7.70893	15.1867	17.4599	8.75836	10.4093
Prnp	19122	AA960666|AI325101|CD230|PrP|PrP<C>|PrPC|PrPSc|Prn-i|Prn-p|Sinc|prP27-30|prP33-35C	prion protein	18740.9	18397.2	18521.3	18620.4	19077.7	19057.9	17378.3	18170.4	18309.4	19451.6	18298
Prpf3	70767	3632413F13Rik	PRP3 pre-mRNA processing factor 3 homolog (yeast)	415.697	424.362	413.513	406.038	411.053	476.773	490.8	557.165	465.252	487.548	602.697
Prpf31	68988	1500019O16Rik|2810404O06Rik|AW554706|PRP31|RP11	PRP31 pre-mRNA processing factor 31 homolog (yeast)	772.906	734.343	716.111	735.504	679.133	835.068	848.835	880.83	862.721	914.76	827.537
Psen1	19164	Ad3h|PS-1|PS1|S182	presenilin 1	887.178	976.834	999.325	957.162	962.845	1112.82	1227.41	1114.36	1351.55	1125.93	1161.68
Psen2	19165	ALG-3|Ad4h|Alg3|PS-2|PS2|Psnl2|STM2	presenilin 2	272.632	280.24	315.521	252.892	278.131	320.378	284.373	298.04	261.898	290.971	276.886
Psmb8	16913	Lmp-7|Lmp7	proteasome (prosome, macropain) subunit, beta type 8 (large multifunctional peptidase 7)	98.9755	117.815	99.0709	94.7084	110.583	281.515	331.483	371.127	347.141	362.011	245.66
Psmb9	16912	Lmp-2|Lmp2	proteasome (prosome, macropain) subunit, beta type 9 (large multifunctional peptidase 2)	42.2896	51.4725	55.9967	37.279	62.5514	54.0282	61.6714	66.4423	74.9746	72.0132	73.906
Ptdss1	19210	AU044268|AW539008|PSS-1|mKIAA0024	phosphatidylserine synthase 1	1578.24	1546.51	1565.71	1511.33	1586.14	1505.16	1425.25	1413.35	1356.71	1505.47	1419.83
Ptdss2	27388	AI481134|AI988017|PSS2	phosphatidylserine synthase 2	624.445	673.718	703.19	632.732	640.036	618.955	571.314	591.334	556.659	652.982	629.761
Pten	19211	2310035O07Rik|A130070J02Rik|AI463227|B430203M17Rik|MMAC1|TEP1	phosphatase and tensin homolog	5878.37	5767.38	6439.8	5884.08	5898.78	4809.6	4550.79	5545.11	5257.28	4692.37	5619.79
Ptgs2	19225	COX2|Cox-2|PES-2|PGHS-2|PHS II|PHS-2|Pghs2|TIS10|gripghs	prostaglandin-endoperoxide synthase 2	254.637	282.528	243.37	367.752	239.037	954.499	2716.06	743.202	5130.2	624.761	707.83
Ptprn2	19276	4930425H11Rik|IA2beta|PTP-NP|Phol|mKIAA0387|phogrin	protein tyrosine phosphatase, receptor type, N polypeptide 2	3452.44	3211.87	3392.19	3745.13	3554.18	2849.32	2650.23	2726.06	2386.86	2580.8	2777.17
Ptprr	19279	Gmcp1|PTP-SL|PTPBR7|RPTPRR|mPTP213	protein tyrosine phosphatase, receptor type, R	445.388	350.014	376.901	371.781	426.692	275.827	222.702	306.582	245.464	256.912	250.864
Pvalb	19293	PV|Parv|Pva	parvalbumin	4978.52	6210.96	4772.73	3781.39	5245.27	3214.1	3104.19	3310.65	3439.54	3788.47	3818.26
Rab2a	59021	9330148M11Rik|C80220|Rab2	RAB2A, member RAS oncogene family	13643.3	13923.2	14075.5	13853.9	13924.1	11882.1	11449.5	10553.3	11555.6	11590.1	11175.1
Rab3a	19339	-	RAB3A, member RAS oncogene family	20178.1	21593.4	21866	21386.3	21193	15385.7	13148.4	15262.5	14897.7	14072.6	15668.7
Rab3c	67295	2700062I01Rik|3110015B08Rik|3110037E15Rik|AI850886	RAB3C, member RAS oncogene family	4417.76	3732.43	3498.69	4013.93	4414.39	4258.71	3616.3	2856.04	2575.79	4552.36	3120.8
Rac1	19353	AL023026|D5Ertd559e	RAS-related C3 botulinum substrate 1	5805.48	5755.8	5743.04	5722.78	5707.72	5879.59	5415.2	5301.19	5811.92	5779.38	5317.01
Rad23b	19359	0610007D13Rik|AV001138|HR23B|mHR23B|p58	RAD23b homolog (S. cerevisiae)	5720	6038.19	5925	6093.69	6207.08	5996.06	6138.2	5733.9	6321.28	5535.12	5937.34
Raf1	110157	6430402F14Rik|AA990557|BB129353|Craf1|D830050J10Rik|Raf-1|c-Raf|v-Raf	v-raf-leukemia viral oncogene 1	1239.89	1253.63	1135.02	1147.6	1175.04	1028.41	1069.86	1140.93	1079.39	1025.7	1107.58
Ran	19384	-	RAN, member RAS oncogene family	2180.13	2191.65	2148.33	2166.27	2244.07	2570.62	2622.81	2316.93	2491.67	2420.18	2382.73
Rapgef2	76089	5830453M24Rik|CNRasGEF|Pdzgef1|RA-GEF-1|mKIAA0313|nRapGEP	Rap guanine nucleotide exchange factor (GEF) 2	3669.33	3602.04	4124.49	3632.13	3899.3	3369.69	2988.49	3751.11	3388.19	3154.07	3649.54
Rasgrp1	19419	Rasgrp	RAS guanyl releasing protein 1	7245.65	7495.45	7824.59	6963.03	6989.14	6833.93	5665.94	5303.03	6248.53	6226.04	6219.57
Rdx	19684	AA516625	radixin	1904.77	1966.21	1928.68	1761.15	1956.96	2299.49	2122.58	1801.52	1970.85	2198.34	1698.8
Rela	19697	p65	v-rel reticuloendotheliosis viral oncogene homolog A (avian)	262.734	251.644	244.447	260.952	244.622	370.613	397.436	424.279	387.196	471.976	390.349
Ret	19713	PTC|RET51|RET9|c-Ret	ret proto-oncogene	59.3851	49.1848	38.7671	37.279	71.4875	152.605	207.283	70.239	112.975	154.731	92.643
Rhoa	11848	Arha|Arha1|Arha2	ras homolog gene family, member A	2834.35	3299.88	2986.21	3011.57	3071.65	3196.11	2953.28	3071.44	3479.59	3594.81	3137.28
Rims1	116837	C030033M19Rik|RIM1|RIM1a|RIM1alpha|Rab3ip1|Rim|Serg1|mKIAA0340	regulating synaptic membrane exocytosis 1	2557.11	3069.95	2704.04	2948.98	2650.59	1490	1493	2005.57	1752.14	1614.42	2176.51
Ring1	19763	Ring1A	ring finger protein 1	466.082	481.556	429.668	486.64	472.487	457.818	384.588	513.503	420.062	495.331	496.524
Rit2	19762	RIBA|Rin|Roc2	Ras-like without CAAX 2	2159.53	2146.99	2329.17	2076.59	2045.16	2168.68	1907.54	1829.96	2001.69	2126.4	1733.17
Rras	20130	AI573426	Harvey rat sarcoma oncogene, subgroup R	162.859	162.425	169.067	170.273	178.719	344.073	322.061	298.989	412.872	349.36	298.747
Rtn4	68585	1110020G17Rik|AA407876|AA409940|AA960376|ASY|C130026I10Rik|NOGO|NSP-CL|NgA|Nogo-A|Nogo-B|Nogo-C|mKIAA0886|mKIAA4153	reticulon 4	14640.7	15864.3	17123.6	15182.3	14526.5	10164.1	9750.09	9294.1	10323.2	10802.7	9724.44
Ryr1	20190	AI528790|RYR-1|Ryr|skrr	ryanodine receptor 1, skeletal muscle	165.559	124.678	166.914	88.663	139.624	60.6632	73.6631	111.053	111.948	86.6105	116.584
Ryr2	20191	9330127I20Rik|RYR-2	ryanodine receptor 2, cardiac	892.575	878.464	1012.25	917.866	909.229	813.264	844.551	1171.3	1047.62	809.659	1408.36
Ryr3	20192	AI851294|C230090H21|RYR-3	ryanodine receptor 3	89.9774	80.0683	93.6872	54.407	97.1781	82.4639	87.3678	86.3749	98.5969	106.073	62.4556
S100b	20203	AI850290|Bpb	S100 protein, beta polypeptide, neural	2712.86	2637.76	2710.42	2218.55	2533.3	2040.77	1577.8	1490.21	1983.18	2323.85	1764.32
Sart1	20227	U5-110K	squamous cell carcinoma antigen recognized by T cells 1	85.4785	76.637	87.2256	115.867	115.05	69.1938	83.9414	142.376	94.4881	98.2878	106.175
Scamp2	24044	AI875466|Sc2	secretory carrier membrane protein 2	198.85	243.637	209.988	196.469	192.122	278.671	260.39	269.565	264.978	294.865	226.923
Scn1a	20265	B230332M13|Nav1.1	sodium channel, voltage-gated, type I, alpha	4898.42	5708.91	6142.46	4697.25	5073.27	3133.59	2498.59	2733.63	2717.57	3244.54	3066.55
Scn2a1	110876	6430408L10|A230052E19Rik|Nav1.2|Scn2a	sodium channel, voltage-gated, type II, alpha 1	5538.19	5255.82	6326.54	5762.98	5689.95	4061.51	3881.77	4739.11	4598.99	3780.6	4952.7
Sec23a	20334	Msec23|Sec23r	SEC23A (S. cerevisiae)	2279.97	2148.18	2170.93	2390.84	2304.28	1921.34	1940.08	1811.04	1829.2	1792.55	1935.11
Serpinb6a	20719	4930482L21Rik|D330015H01Rik|PI-6|Serpinb6|Spi3|ovalbumin	serine (or cysteine) peptidase inhibitor, clade B, member 6a	395	377.465	418.899	406.038	428.925	438.861	466.816	512.554	521.741	508.957	468.417
Sf3a2	20222	66kDa|AW047242|PRP11|SFA66|Sap62	splicing factor 3a, subunit 2	1167.9	1230.73	1160.88	1134.47	1194.09	1192.44	1259.12	1309.86	1307.41	1316.69	1286.56
Sf3b2	319322	145kDa|2610311M13Rik|2810441F20Rik|B230398H18Rik|SAP145|SF3b1|SF3b145|SF3b150	splicing factor 3b, subunit 2	2183.76	2432.97	2457.37	2279.02	2332.24	2118.46	1984.56	2053.97	2111.57	2242.2	2117.29
Sf3b4	107701	SF3b49|SF3b50|Sap49	splicing factor 3b, subunit 4	50.3874	52.6164	66.7655	57.4295	45.7966	68.2459	65.9541	61.6962	68.8121	56.4425	71.8243
Sgpl1	20397	AI428538|D10Xrf456|S1PL|Spl	sphingosine phosphate lyase 1	401.301	470.115	429.668	456.414	430.041	976.3	931.066	728.967	828.829	922.548	713.035
Sh3tc2	225608	D430044G18Rik	SH3 domain and tetratricopeptide repeats 2	62.0844	57.1919	62.4578	37.279	48.0305	54.0282	40.2576	64.544	45.1899	64.228	39.5553
Shank2	210274	ProSAP1|mKIAA1022	SH3/ankyrin domain gene 2	1598.94	1739.79	1550.7	2038.23	1775.98	1403.78	1506.62	1613.64	1378.32	1354.65	1706.12
Shh	20423	9530036O11Rik|Dsh|Hhg1|Hx|Hxl3|M100081	sonic hedgehog	170.058	150.986	198.142	151.13	184.304	181.989	168.739	149.02	161.246	195.602	241.495
Sirt1	93759	AA673258|SIR2L1|Sir2|Sir2a|Sir2alpha	sirtuin 1	375.206	348.869	329.519	347.601	348.501	344.073	319.491	305.634	299.898	362.011	316.443
Sirt2	64383	5730427M03Rik|SIR2L2|Sir2l	sirtuin 2	2193.62	2302.52	2237.7	1864.92	2172.59	1928.95	1612.85	1871.79	1973.99	2222.7	1688.35
Sirt7	209011	-	sirtuin 7	531.767	470.115	482.435	491.678	490.361	422.747	416.28	586.591	557.686	474.897	525.669
Sla	20491	Slap|Slap-1	src-like adaptor	25.1937	18.3014	23.6909	30.226	50.2646	51.1847	31.6921	12.3392	17.4599	40.8723	44.7601
Slc11a1	18173	Bcg|Ity|Lsh|Nramp|Nramp1|ity	solute carrier family 11 (proton-coupled divalent metal ion transporters), member 1	17.9954	12.5822	30.1522	13.098	23.4569	41.7059	56.5318	56.0014	56.4875	42.8184	83.2743
Slc12a5	57138	KCC2|mKIAA1176	solute carrier family 12, member 5	7993.44	8633.92	9254.25	8885.27	8577.25	5689.95	5374.07	6485.49	5819.18	5450.6	6741.25
Slc17a6	140919	2900073D12Rik|DNPI|VGLUT2	solute carrier family 17 (sodium-dependent inorganic phosphate cotransporter), member 6	1310.95	1139.27	914.253	927.941	1153.82	1971.53	1684.84	824.834	968.508	2381.24	627.682
Slc18a2	214084	1110037L13Rik|9330105E13|Vmat2	solute carrier family 18 (vesicular monoamine), member 2	30.5924	24.0206	23.6909	22.1657	33.5098	33.1751	29.979	38.9162	30.8114	28.2213	22.9004
Slc18a3	20508	VAChT|VAT	solute carrier family 18 (vesicular monoamine), member 3	62.9843	34.3151	65.6885	30.226	52.4987	27.488	20.557	13.2884	62.6499	34.0603	21.8595
Slc1a1	20510	D130048G10Rik|EAAC1|EAAC2|EAAT3|MEAAC1	solute carrier family 1 (neuronal/epithelial high affinity glutamate transporter, system Xag), member 1	1031.12	975.691	1100.54	1014.59	1062.24	912.791	881.386	718.523	816.501	823.286	787.983
Slc1a2	20511	1700091C19Rik|2900019G14Rik|AI159670|Eaat2|GLT-1|GLT1|MGLT1	solute carrier family 1 (glial high affinity glutamate transporter), member 2	34187.9	35232	37145.5	35580.5	33810.9	24320.7	22651.2	23412.6	26689.8	21806.9	21687.9
Slc2a1	20525	Glut-1|Glut1	solute carrier family 2 (facilitated glucose transporter), member 1	404	409.494	401.668	344.579	388.713	718.478	686.949	468.891	834.987	646.17	496.524
Slc32a1	22348	R75019|VGAT|Viaat	solute carrier family 32 (GABA vesicular transporter), member 1	3127.51	3143.16	3411.52	2234.75	3461.54	2669.22	2190.13	1906.88	3423.13	2863.97	2229.65
Slc4a10	94229	NCBE|mKIAA4136	solute carrier family 4, sodium bicarbonate cotransporter-like, member 10	2724.55	2848.13	3027.06	3002.4	2881.89	3531.83	3760.22	3712.31	3805.31	3264.85	3939.78
Slc6a3	13162	DAT|Dat1	solute carrier family 6 (neurotransmitter transporter, dopamine), member 3	9.89754	11.4384	8.61488	3.02262	5.58497	10.4265	6.85236	14.2376	11.2975	9.73149	12.4911
Slc6a4	15567	5-HTT|AI323329|Htt|Sert	solute carrier family 6 (neurotransmitter transporter, serotonin), member 4	14.3964	13.726	18.3066	17.1282	15.6378	11.3743	15.4179	12.3392	14.3787	21.4092	9.36838
Slc8a1	20541	AI852629|AV344025|D930008O12Rik|Ncx1	solute carrier family 8 (sodium/calcium exchanger), member 1	3088.95	3160.42	3462.02	3170.73	3430.25	3074	3050.23	2896.91	2938.37	2580.8	3409.16
Slc9a6	236794	3732426M05|6430520C02Rik|NHE6|mKIAA0267	solute carrier family 9 (sodium/hydrogen exchanger), member 6	2328.69	2320.79	2462.83	2265.01	2335.64	2067.25	1910.06	1884.15	2039.78	1861.69	1862.21
Slu7	193116	AU018913|D11Ertd730e|D3Bwg0878e	SLU7 splicing factor homolog (S. cerevisiae)	2206.28	2196.21	2469.32	1961.72	2241.73	1817.95	1655.67	1872.69	1791.19	1932.7	2006.97
Smn1	20595	AI849087|Gemin1|Smn	survival motor neuron 1	1215.56	1274.22	1167.33	1187.9	1217.49	1166.85	1222.31	1235.86	1209.84	1188.23	1193.93
Smpd4	77626	4122402O22Rik|mKIAA1418	sphingomyelin phosphodiesterase 4	143.964	136.117	67.8422	126.949	99.4121	112.796	115.634	209.768	159.193	155.704	190.49
Smyd1	12180	4632404M21Rik|Bop|C78565|Zmynd18	SET and MYND domain containing 1	34.1914	25.1644	31.2289	20.1507	35.7438	31.2794	17.1309	15.1867	23.622	29.1944	19.7777
Snap91	20616	91kDa|AP180|F1-20|mKIAA0656	synaptosomal-associated protein 91	9112.3	9306.35	9602.54	9852.68	9242.07	10113.5	10395	10648	10003.4	9018.05	11268.4
Snca	20617	NACP|alphaSYN	synuclein, alpha	3738.65	3583.62	3627.85	4145.13	3951.82	3754.49	3901.46	3216.78	3778.51	2854.26	3564.05
Sncaip	67847	2810407O15Rik|4933427B05Rik|BB104594|SYPH1	synuclein, alpha interacting protein (synphilin)	79.1803	68.6301	74.3036	53.3993	74.8386	84.3596	66.8104	61.6962	78.0556	77.8519	44.7601
Sncb	104069	AI838531|betaSYN	synuclein, beta	883.582	1082.09	993.943	1008.55	977.369	744.073	665.535	982.395	862.721	788.25	981.599
Snrpa	53607	C430021M15Rik|Rnu1a-1|Rnu1a1|U1-A|U1A	small nuclear ribonucleoprotein polypeptide A	908.775	887.615	969.173	1077.07	1054.47	977.247	865.968	925.443	856.56	964.388	973.266
Sod1	20655	B430204E11Rik|Cu/Zn-SOD|CuZnSOD|Ipo-1|Ipo1|SODC|Sod-1	superoxide dismutase 1, soluble	8238.12	8365.87	8438.09	7912.95	8574.88	8245.55	7664.1	7364.64	7933.82	8234.7	7182.65
Sod2	20656	MnSOD|Sod-2	superoxide dismutase 2, mitochondrial	4990.26	5459.68	5424.22	4995.45	5054.32	4843.72	4427.57	5125.58	4795.28	4465.79	5085.94
Sorcs3	66673	6330404A12Rik|AW045579	sortilin-related VPS10 domain containing receptor 3	886.281	1099.25	900.255	1056.88	938.277	1049.29	1753.35	1122.89	1272.54	1070.45	1522.89
Sorl1	20660	2900010L19Rik|AI596264|AW261561|LR11|SorLA|gp250|mSorLA	sortilin-related receptor, LDLR class A repeats-containing	5241.99	6333.56	6300.72	6290.24	5766.98	4679.7	5094.77	5001.34	5648.69	3866.2	6013.55
Sox10	20665	Dom|Sox21	SRY (sex determining region Y)-box 10	242.939	244.781	206.757	126.949	222.281	274.88	201.288	219.259	228.005	338.657	182.162
Sox9	20682	2010306G03Rik|AV220920|mKIAA4243	SRY (sex determining region Y)-box 9	909.67	991.707	949.793	996.454	965.084	1809.41	1430.4	1054.54	1622.72	1641.73	873.34
Sp1	20683	1110003E12Rik|AA450830|AI845540|Sp1-1	trans-acting transcription factor 1	227.643	242.493	219.68	188.41	237.92	227.487	196.148	259.124	260.871	271.508	230.046
Sp100	20684	A430075G10Rik	nuclear antigen Sp100	37.7905	60.6233	36.6132	31.2337	44.6798	32.2273	54.8188	82.5783	57.5147	74.9325	104.093
Spast	50850	Spg4|mKIAA1083	spastin	1570.06	1549.94	1641.16	1665.45	1697.86	1301.45	1250.6	1245.32	1135.88	1241.7	1306.33
Spi1	20375	Dis-1|Dis1|PU.1|Sfpi-1|Sfpi1|Spi-1|Tcfpu1|Tfpu.1	spleen focus forming virus (SFFV) proviral integration oncogene	117.871	139.548	119.532	124.935	132.922	295.733	272.381	377.771	348.168	343.522	386.185
Sptbn2	20743	Spnb3|mKIAA0302	spectrin beta, non-erythrocytic 2	4529.39	5043.12	4605.68	5070.81	4460.22	3241.62	3145.34	3922.89	3517.66	3140.33	3810.86
Sqstm1	18412	A170|OSF-6|Osi|STAP|STONE14|p62	sequestosome 1	6545.1	6699.32	7108.35	6686.8	6939.9	7095.56	6920.21	6800.85	7479.88	6902.48	6953.39
Src	20779	AW259666|pp60c-src	Rous sarcoma oncogene	1361.33	1613.97	1469.9	1530.41	1589.44	1612.29	1459.54	1612.63	1580.65	1778.94	1873.73
Sri	109552	2210417O06Rik|2900070H08Rik|Sor	sorcin	1548.55	1484.75	1492.48	1449.86	1485.57	1442.64	1406.41	1527.23	1450.16	1640.7	1503.07
Srsf4	57317	5730499P16Rik|AW550192|MNCb-2616|SRp75|Sfrs4	serine/arginine-rich splicing factor 4	709.924	716.042	724.725	784.87	721.577	761.13	722.924	687.202	696.336	758.082	776.531
Stab1	192187	FEEL-1|FELE-1|MFEEL-1|MS-1|STAB-1|mKIAA0246|stabilin 1	stabilin 1	100.775	101.801	93.6872	89.671	74.8386	167.771	162.744	183.19	203.355	220.905	233.169
Stambpl1	76630	1700095N21Rik|8230401J17Rik|ALMalpha|AMSH-FP	STAM binding protein like 1	707.222	834.999	790.417	816.104	771.841	656.868	574.742	626.456	590.552	626.708	651.621
Stat1	20846	2010005J02Rik|AA408197	signal transducer and activator of transcription 1	300.525	314.555	331.674	360.699	348.501	529.854	515.64	653.979	573.091	601.408	572.511
Stat3	20848	1110034C02Rik|AW109958|Aprf	signal transducer and activator of transcription 3	393.203	392.334	407.052	414.098	418.873	1615.2	1681.34	1587.01	1957.5	1503.49	1483.31
Stx1a	20907	HPC-1	syntaxin 1A (brain)	4974.03	5557.81	5303.39	6618.55	5196.41	2001.82	2010.31	3636.16	2033.57	2108.79	3445.51
Stx1b	56216	Stx1b2|Stx1bl|Syn1b	syntaxin 1B	14576.9	16858.6	15501.3	15981.3	15952.6	14649.9	14897.7	13957	15098.3	13063.9	14495.3
Stx2	13852	AW538950|Epim|G1-536-1|Syn-2|repro34	syntaxin 2	256.435	293.965	186.297	213.597	223.399	234.121	215.849	303.735	223.897	307.514	278.969
Sucla2	20916	4930547K18Rik	succinate-Coenzyme A ligase, ADP-forming, beta subunit	7127.1	7467.97	7492.86	7061.7	7137.48	6486.39	6008.55	5267.86	5768.98	5813.54	5476.35
Synj1	104015	A930006D20Rik|AA675315|mKIAA0910	synaptojanin 1	3696.39	3722.1	3748.51	3838.69	3978.75	4013.37	3786.9	3630.62	3988.97	3599.8	4053.35
Syt1	20979	AW124717|G630098F17Rik|SytI	synaptotagmin I	7929.97	8261	8701.21	8418.22	7852.3	5942.28	5941.04	6031.91	6240.3	5331.77	6730.51
Syt13	80976	5730409J20Rik|AI549909|mKIAA1427	synaptotagmin XIII	4330.75	5750.21	4825.29	5663.19	5046.61	4724.02	5319.22	4746.67	4708.98	4366.62	5386.75
Syt4	20983	SytIV	synaptotagmin IV	3957.3	3878.81	4305.31	4552.99	4431.26	3411.29	3409.16	3221.46	3580.39	2995.33	3364.32
Syt7	54525	AI851541|B230112P13Rik	synaptotagmin VII	2438.37	2422.7	2087.99	2548.09	2440.57	2668.29	2391.5	2551.45	2185.58	2525.41	2354.66
Taf10	24075	30kDa|AU041226|TAFII30|Taf2h	TAF10 RNA polymerase II, TATA box binding protein (TBP)-associated factor	2514.93	2424.88	2402.47	2456.35	2480.82	3032.31	3048.53	2609.21	2846.95	2988.49	2608.49
Taf4a	228980	135kDa|AI450312|TAFII130|TAFII135|Taf2c1|Taf4	TAF4A RNA polymerase II, TATA box binding protein (TBP)-associated factor	287.929	307.691	304.752	291.178	329.513	295.733	276.664	280.956	302.978	308.488	272.724
Taf4b	72504	105kDa|2610524B04Rik|4932409F03Rik|AW987595|TAFII-105|TAFII105|Taf2c2	TAF4B RNA polymerase II, TATA box binding protein (TBP)-associated factor	147.563	144.123	145.376	150.123	156.379	196.207	159.317	161.359	131.462	141.106	180.081
Taf6l	225895	2810417N14Rik|BB223262|C530024J06Rik|Paf65a	TAF6-like RNA polymerase II, p300/CBP-associated factor (PCAF)-associated factor	203.35	188.733	202.45	178.334	180.953	196.207	176.448	254.378	184.869	203.388	239.413
Taf9	108143	2310012M09Rik|AA673500|AU045423|TAFII31|TAFII32|Taf2g	TAF9 RNA polymerase II, TATA box binding protein (TBP)-associated factor	2450.06	2381.41	2375.47	2390.84	2419.34	2394.32	2399.14	2223.94	2539.8	2165.22	2139.12
Tardbp	230908	1190002A23Rik|C85084|TDP-43|Tdp43	TAR DNA binding protein	1167.9	1217.07	1208.25	1217.07	1116.99	961.131	1098.1	1260.52	1021.92	974.123	1332.39
Taz	66826	5031411C02Rik|9130012G04Rik|AW107266|AW552613|G4.5	tafazzin	801.701	721.762	646.116	718.373	686.949	630.328	594.441	739.404	606.986	716.235	744.264
Tbp	21374	GTF2D1|Gtf2d|SCA17|TFIID	TATA box binding protein	400.401	431.226	395.208	403.015	440.095	377.248	351.183	429.975	413.9	347.413	435.108
Tbpl1	237336	4732475G08|AW011832|AW491032|D18347|STD|TLF|TRF2|TRP|Tlp	TATA box binding protein-like 1	2693	2679.97	2620.09	2732.49	2632.83	2159.23	2130.24	2207.81	2060.24	2311.16	2243.13
Tbr1	21375	-	T-box brain gene 1	1153.5	1364.64	1380.52	1357.18	1217.49	650.232	526.774	1113.36	1300.27	725.972	1040.96
Tcerg1	56070	2410022J09Rik|2900090C16Rik|AI428505|CA150b|FBP23|FBP28|Taf2s|ca150|p144	transcription elongation regulator 1 (CA150)	1100.39	1172.44	977.789	1021.64	1044.36	1140.3	1191.45	1199.73	1234.49	1193.1	1204.32
Tcirg1	27060	ATP6N1C|ATP6a3|Atp6i|OC-116|OPTB1|Stv1|TIRC7|Vph1|oc	T cell, immune regulator 1, ATPase, H+ transporting, lysosomal V0 protein A3	102.575	106.377	94.7635	87.6559	104.997	128.909	133.621	192.682	153.03	180.032	236.291
Tenm2	23964	Odz2|Odz3|Ten-2|Ten-m2	teneurin transmembrane protein 2	1032.91	860.165	962.712	983.356	958.377	1479.61	1475	1672.4	1147.2	1054.91	1306.33
Tfam	21780	AI661103|Hmgts|mtTFA|tsHMG	transcription factor A, mitochondrial	1042.84	1093.47	1044.57	1088.1	1096.89	910.894	955.048	1028.91	1049.66	951.738	1021.15
Tgfb1	21803	TGF-beta1|TGFbeta1|Tgfb|Tgfb-1	transforming growth factor, beta 1	136.765	156.705	143.222	147.101	131.805	420.849	486.518	351.193	393.358	388.287	409.086
Tgfbr2	21813	1110020H15Rik|AU042018|DNIIR|RIIDN|TBR-II|TbetaR-II|TbetaRII	transforming growth factor, beta receptor II	427.393	388.904	318.752	308.306	344.035	560.185	515.64	585.64	535.091	680.231	605.822
Th	21823	-	tyrosine hydroxylase	23.3942	28.596	30.1522	22.1657	26.8078	42.6537	22.2702	28.4751	57.5147	26.275	27.0641
Thy1	21838	CD90|T25|Thy-1|Thy-1.2|Thy1.1|Thy1.2|CD90.2	thymus cell antigen 1, theta	15286.8	16594.3	16231.4	16275.3	16746.8	14314.6	13491.8	14759.9	15067	14266.1	16303.6
Tie1	21846	D430008P04Rik|TIE|tie-1	tyrosine kinase with immunoglobulin-like and EGF-like domains 1	85.4785	102.945	76.4572	62.4673	71.4875	99.5252	83.0846	106.308	104.759	95.3684	113.462
Tlr2	24088	Ly105	toll-like receptor 2	39.5902	30.8836	35.5365	24.181	37.9777	91.9425	136.19	105.358	185.896	138.187	143.649
Tlr4	21898	Lps|Ly87|Ran/M1|Rasl2-8	toll-like receptor 4	29.6926	20.589	36.6132	30.226	34.6269	85.3075	62.528	88.273	74.9746	68.1206	99.9296
Tmem119	231633	AW208946|BC025600|obif	transmembrane protein 119	437.291	435.802	428.592	377.826	387.596	378.196	231.268	170.852	307.086	422.346	205.063
Tnc	21923	AI528729|C130033P17Rik|Hxb|TN|TN-C|Ten|cytotactin|tenascin-C	tenascin C	125.069	82.3559	83.9949	87.6559	83.7745	1058.79	1521.21	1072.6	1154.38	1174.56	1082.54
Tnf	21926	DIF|TNF-a|TNF-alpha|TNFSF2|TNFalpha|Tnfa|Tnfsf1a	tumor necrosis factor	8.09797	13.726	13.9992	11.0829	16.7549	31.2794	33.4052	52.2044	35.9468	31.1407	73.906
Tnfrsf10b	21933	DR5|KILLER|Ly98|MK|TRAILR2|TRICK2A|TRICK2B|TRICKB	tumor necrosis factor receptor superfamily, member 10b	13.4967	11.4384	21.5372	12.0905	17.8719	43.6016	44.5403	52.2044	54.4334	43.7918	43.719
Tnfrsf11b	18383	OCIF|Opg|TR1	tumor necrosis factor receptor superfamily, member 11b (osteoprotegerin)	107.073	109.808	113.071	118.89	98.2953	110.9	156.748	169.902	186.923	168.355	171.753
Tnfrsf12a	27279	AI255180|C87282|Fn14|HPIP|TWEAK-R|TweakR|Tnfrsf12a (CD266)	tumor necrosis factor receptor superfamily, member 12a	191.653	305.403	181.989	216.621	242.387	2070.12	2384.55	1502.55	1842.57	1967.71	1479.2
Tnfrsf1a	21937	CD120a|FPF|TNF-R|TNF-R-I|TNF-R1|TNF-R55|TNF-alphaR1|TNFAR|TNFR60|TNFRI|TNFRp55|TNFalpha-R1|Tnfr-2|Tnfr1|p55|p55-R	tumor necrosis factor receptor superfamily, member 1a	168.258	160.137	153.991	180.349	175.368	1129.84	1085.24	976.699	1130.78	1176.51	886.871
Tnfrsf1b	21938	CD120b|TNF-R-II|TNF-R2|TNF-R75|TNF-alphaR2|TNFBR|TNFR80|TNFRII|TNFalpha-R2|Tnfr-1|Tnfr2|p75|Tnfrsf1b (CD120b)	tumor necrosis factor receptor superfamily, member 1b	53.9866	40.0342	35.5365	56.4222	48.0305	115.639	126.768	144.274	126.327	118.724	235.25
Tnr	21960	J1-tenascin|TN-R|janusin|restrictin	tenascin R	1994.76	1970.85	2196.82	2148.03	2154.74	1654.98	1606.05	1570.93	1876.46	1650.51	1891.35
Tor1a	30931	DQ2|Dyt1|torsinA	torsin family 1, member A (torsin A)	880.879	900.199	878.72	878.574	816.523	785.779	825.709	823.88	794.933	859.289	852.52
Tpm1	22003	AA986836|AI854628|TM2|Tm3|Tmpa|Tpm-1|alpha-TM	tropomyosin 1, alpha	3548.76	3917.72	3858.43	3901.19	4067.99	5220.96	7959.71	4682.29	7596.93	5290.18	5505.66
Tradd	71609	9130005N23Rik|AA930854	TNFRSF1A-associated via death domain	38.6903	37.7465	34.4595	27.2035	56.9664	34.1229	20.557	36.0686	32.8655	30.1676	39.5553
Trem1	58217	-	triggering receptor expressed on myeloid cells 1	4.49886	6.863	5.3843	5.03768	12.2869	7.5829	21.4137	32.272	30.8114	18.4898	26.0233
Trem2	83433	TREM-2|Trem2a|Trem2b|Trem2c	triggering receptor expressed on myeloid cells 2	341.015	269.945	337.057	277.073	322.812	322.273	320.347	269.565	338.927	345.468	308.116
Trf	22041	AI266983|Cd176|HP|Tf|Tfn|hpx	transferrin	13295	13001.6	12092.3	7378.95	11604.5	33016.5	28360.6	27158.2	45214.6	49289.7	21359.6
Trim28	21849	AA408787|KAP-1|KRIP-1|MommeD9|Tif1b|Tif1beta	tripartite motif-containing 28	1404.56	1413.74	1434.37	1425.65	1363.88	1524.16	1426.14	1303.25	1470.71	1385.8	1281.4
Trim37	68729	1110032A10Rik|2810004E07Rik|AI848587|AU043018|MUL|TEF3|mKIAA0898	tripartite motif-containing 37	7974.07	8814.11	8762.34	8446.28	7882.84	5691.92	5911.87	6176.18	6316.46	5827.25	6702.58
Trp53	22059	Tp53|bbl|bfy|bhy|p44|p53	transformation related protein 53	143.064	158.993	157.222	152.138	139.624	207.581	228.698	280.005	243.411	228.69	267.519
Trpm2	28240	9830168K16Rik|C79133|LTRPC2|TRPC7|Trp7|Trrp7	transient receptor potential cation channel, subfamily M, member 2	341.015	329.424	335.98	332.488	309.407	248.34	191.009	298.989	219.788	292.917	322.689
Trpv1	193034	OTRPC1|TRPV1alpha|TRPV1beta|VR-1|Vr1	transient receptor potential cation channel, subfamily V, member 1	8.99772	8.00682	9.69177	9.06785	15.6378	11.3743	12.8482	14.2376	17.4599	15.5704	12.4911
Tspo	12257	Bzrp|IBP|PBR|Tspo1	translocator protein	49.4878	54.904	47.3818	36.2714	35.7438	149.762	214.992	173.698	176.652	211.173	165.508
Twistnb	28071	2410173G11|2810024J17Rik|D16Wsu83e	twist basic helix-loop-helix transcription factor 1 neighbor	455.286	446.096	482.435	464.476	435.627	490.045	451.399	392.008	413.9	512.849	463.212
Txnl1	53382	32kDa|TRP32|Txnl	thioredoxin-like 1	755.81	695.453	692.423	661.951	780.779	899.519	957.62	822.932	864.774	933.25	747.386
U2af2	22185	65kDa	U2 small nuclear ribonucleoprotein auxiliary factor (U2AF) 2	664.935	722.904	711.806	731.473	694.769	744.073	709.22	780.222	822.664	816.472	856.684
Ube2k	53323	AW492011|D5Ertd601e|E2-25k|HIP-2|Hip2|Hypg|Lig	ubiquitin-conjugating enzyme E2K	2291.7	2427.24	2519.81	2433.13	2335.64	2252.17	2342.61	2218.24	2169.13	2131.13	2250.45
Ube2n	93765	1500026J17Rik|AL022654|BB101821|UBC13	ubiquitin-conjugating enzyme E2N	2041.62	2066.97	2103.1	2110.84	2037.38	1589.55	1496.42	1484.54	1585.81	1495.69	1721.68
Ube3a	22215	4732496B02|5830462N02Rik|A130086L21Rik|Hpve6a|mKIAA4216	ubiquitin protein ligase E3A	3531.58	3461.3	3686.15	3555.66	3527.43	3524.98	3239.38	2885.49	3040.09	3245.44	2980.21
Ubqln1	56085	1110046H03Rik|1810030E05Rik|AU019746|C77538|D13Ertd372e|Da41|Dsk2|Plic-1|Plic1|Xdrp1	ubiquilin 1	1971.39	2130.98	2113.91	2169.28	2140.16	2118.46	2062.53	1908.73	2110.55	2197.43	2115.23
Uchl1	22223	AW822034|C88048|PGP 9.5|PGP9.5|R75593|UCH-L1|UCHL-1|gad	ubiquitin carboxy-terminal hydrolase L1	57.5858	43.4658	61.381	67.5049	65.9024	49.2889	44.5403	41.7635	52.3795	44.7647	33.3097
Ugcg	22234	AU043821|C80537|Epcs21|GlcT-1|Ugcgl	UDP-glucose ceramide glucosyltransferase	3482.24	3809.01	3732.43	3670.35	3620.07	2947.75	3148.61	2661.46	3248.59	2596.41	3000.94
Ugt8a	22239	AI850488|AW455908|Cgt|Ugt8|mCerGT	UDP galactosyltransferase 8A	1197.57	1189.55	1070.37	732.477	1118.07	734.592	428.271	508.756	640.875	918.655	386.185
Unc13a	382018	2410078G03Rik|Munc13-1	unc-13 homolog A (C. elegans)	4948.93	5715.64	5341.39	5518.27	5207.59	2491.85	2895.11	2826.69	2679.6	2161.32	3261.23
Usp21	30941	ESTM28|Usp16|Usp23|W53272	ubiquitin specific peptidase 21	406.7	402.63	384.439	403.015	415.522	315.639	259.532	345.5	292.708	348.388	352.874
Usp30	100756	6330590F17Rik|AI851327|D5Ertd483e	ubiquitin specific peptidase 30	889.876	777.808	791.491	675.05	790.828	703.312	697.23	728.967	631.636	813.552	674.521
Vcp	269523	3110001E05|CDC48|p97|p97/VCP	valosin containing protein	3668.31	3732.43	3840.03	3732.95	3835.77	4546.06	4276.75	4049.14	4271.42	4388.77	4051.39
Vegfa	22339	Vegf|Vpf	vascular endothelial growth factor A	889.876	925.366	849.641	936.003	976.252	962.078	1259.99	768.83	1085.62	949.793	651.621
Vip	22353	-	vasoactive intestinal polypeptide	1829.2	2197.28	1799.4	2393.99	1931.22	767.77	937.062	1171.3	1071.19	762.948	1240.75
Wfs1	22393	AI481085|wolframin	Wolfram syndrome 1 homolog (human)	1466.64	933.367	1071.49	1239.29	1458.83	4064.32	3712.31	1737.99	3486.83	3347.57	2369.23
Xab2	67439	0610041O14Rik|AV025587	XPA binding protein 2	744.114	808.694	782.876	733.488	738.334	756.392	726.349	776.424	780.557	803.821	756.754
Xbp1	22433	D11Ertd39e|TREB-5|TREB5|XBP-1	X-box binding protein 1	2285.35	2507.27	2773.9	2654.82	2593.71	2784.88	3136.63	2592.27	2842.81	2726.81	2722.09
Xiap	11798	1110015C02Rik|Aipa|Api3|Birc4|IAP3|ILP-1|MIHA	X-linked inhibitor of apoptosis	2878.3	2808.14	2998.03	2602.53	2855.05	2518.41	2230.42	2315.97	2339.69	2576.86	2371.2
Xk	22439	1810038K19Rik|XRG1|Xkh	Kell blood group precursor (McLeod phenotype) homolog	201.549	225.335	233.678	203.522	195.474	145.97	132.764	134.783	145.841	127.483	169.671
Zfp191	59057	3526401F17Rik|5033419P20Rik|AI480505|AI642085|AL024422|KOX17|ZF-12|Znf191|Znf24|Znp191|Zfp24	zinc finger protein 191	583.954	578.779	604.119	612.582	576.369	634.119	567.891	572.352	595.687	703.585	562.103
